# Supplementary material for: Global Stabilization of Boolean Networks to Control the Heterogeneity of Cellular Responses
Source: Front Physiol. 2018 Jul 17;9:774. doi: 10.3389/fphys.2018.00774 (PMC6060448; doi:10.3389/fphys.2018.00774)
Supplement: Supplementary Table S3 — Unique single attractors with p38 = 1 and GRB2 = 1 for all the possible input combinations in the MAPK signaling network. [file Table_3.XLSX]

## Sheet: Sheet1
Attractor_number	DNA_damage	EGFR_stimulus	FGFR3_stimulus	TGFBR_stimulus	AKT	AP1	ATF2	ATM	Apoptosis	BCL2	CREB	DNA_damage	DUSP1	EGFR	EGFR_stimulus	ELK1	ERK	FGFR3	FGFR3_stimulus	FOS	FOXO3	FRS2	GAB1	GADD45	GRB2	Growth_Arrest	JNK	JUN	MAP3K1_3	MAX	MDM2	MEK1_2	MSK	MTK1	MYC	PDK1	PI3K	PKC	PLCG	PPP2CA	PTEN	Proliferation	RAF	RAS	RSK	SMAD	SOS	SPRY	TAK1
1	0	0	0	0	0	1	1	0	1	0	1	0	1	0	0	1	0	0	0	0	1	0	1	1	1	1	1	1	1	1	0	0	1	1	1	1	1	0	0	1	1	0	1	1	0	0	1	0	0
2	1	0	0	0	0	1	1	1	1	0	1	1	1	0	0	1	0	0	0	0	1	0	1	1	1	1	1	1	1	1	0	0	1	1	1	1	1	0	0	1	1	0	1	1	0	0	1	0	0
3	0	1	0	0	0	1	1	0	1	0	1	0	1	0	1	1	0	0	0	0	1	0	1	1	1	1	1	1	1	1	0	0	1	1	1	1	1	0	0	1	1	0	1	1	0	0	1	0	0
4	0	0	1	0	0	1	1	0	1	0	1	0	1	0	0	1	0	0	1	0	1	0	1	1	1	1	1	1	1	1	0	0	1	1	1	1	1	0	0	1	1	0	1	1	0	0	1	0	0
5	0	0	0	1	0	1	1	0	1	0	1	0	1	0	0	1	0	0	0	0	1	0	1	1	1	1	1	1	1	1	0	0	1	1	1	1	1	0	0	1	1	0	1	1	0	1	1	0	1
6	1	1	0	0	0	1	1	1	1	0	1	1	1	0	1	1	0	0	0	0	1	0	1	1	1	1	1	1	1	1	0	0	1	1	1	1	1	0	0	1	1	0	1	1	0	0	1	0	0
7	1	0	1	0	0	1	1	1	1	0	1	1	1	0	0	1	0	0	1	0	1	0	1	1	1	1	1	1	1	1	0	0	1	1	1	1	1	0	0	1	1	0	1	1	0	0	1	0	0
8	1	0	0	1	0	1	1	1	1	0	1	1	1	0	0	1	0	0	0	0	1	0	1	1	1	1	1	1	1	1	0	0	1	1	1	1	1	0	0	1	1	0	1	1	0	1	1	0	1
9	0	1	1	0	0	1	1	0	1	0	1	0	1	0	1	1	0	0	1	0	1	0	1	1	1	1	1	1	1	1	0	0	1	1	1	1	1	0	0	1	1	0	1	1	0	0	1	0	0
10	0	1	0	1	0	1	1	0	1	0	1	0	1	0	1	1	0	0	0	0	1	0	1	1	1	1	1	1	1	1	0	0	1	1	1	1	1	0	0	1	1	0	1	1	0	1	1	0	1
11	0	0	1	1	0	1	1	0	1	0	1	0	1	0	0	1	0	0	1	0	1	0	1	1	1	1	1	1	1	1	0	0	1	1	1	1	1	0	0	1	1	0	1	1	0	1	1	0	1
12	0	1	1	1	0	1	1	0	1	0	1	0	1	0	1	1	0	0	1	0	1	0	1	1	1	1	1	1	1	1	0	0	1	1	1	1	1	0	0	1	1	0	1	1	0	1	1	0	1
13	1	0	1	1	0	1	1	1	1	0	1	1	1	0	0	1	0	0	1	0	1	0	1	1	1	1	1	1	1	1	0	0	1	1	1	1	1	0	0	1	1	0	1	1	0	1	1	0	1
14	1	1	0	1	0	1	1	1	1	0	1	1	1	0	1	1	0	0	0	0	1	0	1	1	1	1	1	1	1	1	0	0	1	1	1	1	1	0	0	1	1	0	1	1	0	1	1	0	1
15	1	1	1	0	0	1	1	1	1	0	1	1	1	0	1	1	0	0	1	0	1	0	1	1	1	1	1	1	1	1	0	0	1	1	1	1	1	0	0	1	1	0	1	1	0	0	1	0	0
16	1	1	1	1	0	1	1	1	1	0	1	1	1	0	1	1	0	0	1	0	1	0	1	1	1	1	1	1	1	1	0	0	1	1	1	1	1	0	0	1	1	0	1	1	0	1	1	0	1
[truncated: 8 more columns]
