# Supplementary material for: Global Stabilization of Boolean Networks to Control the Heterogeneity of Cellular Responses
Source: Front Physiol. 2018 Jul 17;9:774. doi: 10.3389/fphys.2018.00774 (PMC6060448; doi:10.3389/fphys.2018.00774)
Supplement: Supplementary Dataset S3 — Results of the stable motif method for the MAPK signaling network. [file Data_Sheet_3.XLSX]

## Sheet: r9_RealAttractors
Attractor	1
Type	:	point
Ratio	:	0.06208
AKT	AP1	Apoptosis	ATF2	ATM	BCL2	CREB	DNA_damage	DUSP1	EGFR	EGFR_stimulus	ELK1	ERK	FGFR3	FGFR3_stimulus	FOS	FOXO3	FRS2	GAB1	GADD45	GRB2	Growth_Arrest	JNK	JUN	MAP3K1_3	MAX	MDM2	MEK1_2	MSK	MTK1	MYC	p14	p21	p38	p53	p70	PDK1	PI3K	PKC	PLCG	PPP2CA	Proliferation	PTEN	RAF	RAS	RSK	SMAD	SOS	SPRY	TAK1
0	1	1	1	1	0	1	1	1	1	0	1	0	0	0	0	1	0	1	1	1	1	1	1	1	1	1	0	1	1	1	0	1	1	1	0	1	1	1	1	1	0	1	1	1	0	0	1	0	0
Attractor	2
Type	:	point
Ratio	:	0.06219
AKT	AP1	Apoptosis	ATF2	ATM	BCL2	CREB	DNA_damage	DUSP1	EGFR	EGFR_stimulus	ELK1	ERK	FGFR3	FGFR3_stimulus	FOS	FOXO3	FRS2	GAB1	GADD45	GRB2	Growth_Arrest	JNK	JUN	MAP3K1_3	MAX	MDM2	MEK1_2	MSK	MTK1	MYC	p14	p21	p38	p53	p70	PDK1	PI3K	PKC	PLCG	PPP2CA	Proliferation	PTEN	RAF	RAS	RSK	SMAD	SOS	SPRY	TAK1
0	1	1	1	1	0	1	1	1	1	0	1	0	0	0	0	1	0	1	1	1	1	1	1	1	1	1	0	1	1	1	0	1	1	1	0	1	1	1	1	1	0	1	1	1	0	1	1	0	1
Attractor	3
Type	:	cyclic
Ratio	:	0.02624
AKT	AP1	Apoptosis	ATF2	ATM	BCL2	CREB	DNA_damage	DUSP1	EGFR	EGFR_stimulus	ELK1	ERK	FGFR3	FGFR3_stimulus	FOS	FOXO3	FRS2	GAB1	GADD45	GRB2	Growth_Arrest	JNK	JUN	MAP3K1_3	MAX	MDM2	MEK1_2	MSK	MTK1	MYC	p14	p21	p38	p53	p70	PDK1	PI3K	PKC	PLCG	PPP2CA	Proliferation	PTEN	RAF	RAS	RSK	SMAD	SOS	SPRY	TAK1
0	0	0	0	0	0	0	0	1	1	1	0	0	0	0	0	0	0	1	0	1	0	1	0	1	0	0	0	0	1	0	0	0	1	0	0	1	1	1	1	0	0	0	1	1	0	0	1	0	0
1	0	0	1	0	0	0	0	0	1	1	1	0	0	0	0	1	0	1	0	1	0	1	1	1	1	0	1	1	0	0	0	0	1	1	0	1	1	1	1	1	0	0	1	1	0	0	1	0	0
1	1	1	1	0	0	1	0	0	1	1	1	1	0	0	0	0	0	1	1	1	0	1	1	1	1	1	0	1	0	1	0	0	1	1	0	1	1	1	1	1	0	1	0	1	0	0	1	0	0
0	1	0	1	0	1	1	0	1	1	1	1	0	0	0	0	0	0	1	1	1	0	1	1	1	1	1	0	1	1	1	0	0	1	0	1	1	1	1	1	1	0	1	0	1	1	0	1	1	0
0	1	0	1	0	0	1	0	1	1	1	1	0	0	0	0	1	0	1	0	1	0	1	1	1	1	0	0	1	1	1	0	0	1	0	0	1	1	1	1	1	1	0	1	1	0	0	0	0	0
1	1	0	1	0	0	1	0	1	1	1	1	0	0	0	0	1	0	1	0	1	0	1	1	1	1	0	0	1	0	1	0	0	1	1	0	1	1	1	1	1	0	0	1	1	0	0	1	0	0
1	1	1	1	0	1	1	0	1	1	1	1	0	0	0	0	0	0	1	1	1	0	0	1	1	1	1	0	1	0	1	0	0	0	1	0	1	1	1	1	1	0	1	0	1	0	0	1	0	0
0	1	0	0	0	1	1	0	1	1	1	0	0	0	0	0	0	0	1	1	1	0	0	0	1	0	1	0	0	1	1	0	0	0	0	0	1	1	1	1	0	0	1	0	1	0	0	1	0	0
Attractor	4
Type	:	cyclic
Ratio	:	0.04942
AKT	AP1	Apoptosis	ATF2	ATM	BCL2	CREB	DNA_damage	DUSP1	EGFR	EGFR_stimulus	ELK1	ERK	FGFR3	FGFR3_stimulus	FOS	FOXO3	FRS2	GAB1	GADD45	GRB2	Growth_Arrest	JNK	JUN	MAP3K1_3	MAX	MDM2	MEK1_2	MSK	MTK1	MYC	p14	p21	p38	p53	p70	PDK1	PI3K	PKC	PLCG	PPP2CA	Proliferation	PTEN	RAF	RAS	RSK	SMAD	SOS	SPRY	TAK1
0	1	0	1	0	0	1	0	1	1	0	1	0	0	1	0	1	0	1	1	1	0	1	1	1	1	0	0	1	1	1	0	0	1	0	0	1	1	1	1	1	0	0	1	1	0	1	1	0	1
1	1	0	1	0	0	1	0	1	1	0	1	0	0	1	0	1	0	1	1	1	0	1	1	1	1	0	0	1	1	1	0	0	1	1	0	1	1	1	1	1	0	0	1	1	0	1	1	0	1
1	1	1	1	0	1	1	0	1	1	0	1	0	0	1	0	0	0	1	1	1	0	1	1	1	1	1	0	1	1	1	0	0	1	1	0	1	1	1	1	1	0	1	0	1	0	1	1	0	1
0	1	0	1	0	1	1	0	1	1	0	1	0	0	1	0	0	0	1	1	1	0	1	1	1	1	1	0	1	1	1	0	0	1	0	0	1	1	1	1	1	0	1	0	1	0	1	1	0	1
Attractor	5
Type	:	point
Ratio	:	0.06235
AKT	AP1	Apoptosis	ATF2	ATM	BCL2	CREB	DNA_damage	DUSP1	EGFR	EGFR_stimulus	ELK1	ERK	FGFR3	FGFR3_stimulus	FOS	FOXO3	FRS2	GAB1	GADD45	GRB2	Growth_Arrest	JNK	JUN	MAP3K1_3	MAX	MDM2	MEK1_2	MSK	MTK1	MYC	p14	p21	p38	p53	p70	PDK1	PI3K	PKC	PLCG	PPP2CA	Proliferation	PTEN	RAF	RAS	RSK	SMAD	SOS	SPRY	TAK1
0	1	1	1	1	0	1	1	1	1	1	1	0	0	1	0	1	0	1	1	1	1	1	1	1	1	1	0	1	1	1	0	1	1	1	0	1	1	1	1	1	0	1	1	1	0	0	1	0	0
Attractor	6
Type	:	point
Ratio	:	0.062
AKT	AP1	Apoptosis	ATF2	ATM	BCL2	CREB	DNA_damage	DUSP1	EGFR	EGFR_stimulus	ELK1	ERK	FGFR3	FGFR3_stimulus	FOS	FOXO3	FRS2	GAB1	GADD45	GRB2	Growth_Arrest	JNK	JUN	MAP3K1_3	MAX	MDM2	MEK1_2	MSK	MTK1	MYC	p14	p21	p38	p53	p70	PDK1	PI3K	PKC	PLCG	PPP2CA	Proliferation	PTEN	RAF	RAS	RSK	SMAD	SOS	SPRY	TAK1
0	1	1	1	1	0	1	1	1	1	0	1	0	0	1	0	1	0	1	1	1	1	1	1	1	1	1	0	1	1	1	0	1	1	1	0	1	1	1	1	1	0	1	1	1	0	1	1	0	1
Attractor	7
Type	:	cyclic
Ratio	:	0.02588
AKT	AP1	Apoptosis	ATF2	ATM	BCL2	CREB	DNA_damage	DUSP1	EGFR	EGFR_stimulus	ELK1	ERK	FGFR3	FGFR3_stimulus	FOS	FOXO3	FRS2	GAB1	GADD45	GRB2	Growth_Arrest	JNK	JUN	MAP3K1_3	MAX	MDM2	MEK1_2	MSK	MTK1	MYC	p14	p21	p38	p53	p70	PDK1	PI3K	PKC	PLCG	PPP2CA	Proliferation	PTEN	RAF	RAS	RSK	SMAD	SOS	SPRY	TAK1
0	0	0	0	0	0	0	0	1	1	1	0	0	0	1	0	0	0	1	0	1	0	1	0	1	0	0	0	0	1	0	0	0	1	0	0	1	1	1	1	0	0	0	1	1	0	0	1	0	0
1	0	0	1	0	0	0	0	0	1	1	1	0	0	1	0	1	0	1	0	1	0	1	1	1	1	0	1	1	0	0	0	0	1	1	0	1	1	1	1	1	0	0	1	1	0	0	1	0	0
1	1	1	1	0	0	1	0	0	1	1	1	1	0	1	0	0	0	1	1	1	0	1	1	1	1	1	0	1	0	1	0	0	1	1	0	1	1	1	1	1	0	1	0	1	0	0	1	0	0
0	1	0	1	0	1	1	0	1	1	1	1	0	0	1	0	0	0	1	1	1	0	1	1	1	1	1	0	1	1	1	0	0	1	0	1	1	1	1	1	1	0	1	0	1	1	0	1	1	0
0	1	0	1	0	0	1	0	1	1	1	1	0	0	1	0	1	0	1	0	1	0	1	1	1	1	0	0	1	1	1	0	0	1	0	0	1	1	1	1	1	1	0	1	1	0	0	0	0	0
1	1	0	1	0	0	1	0	1	1	1	1	0	0	1	0	1	0	1	0	1	0	1	1	1	1	0	0	1	0	1	0	0	1	1	0	1	1	1	1	1	0	0	1	1	0	0	1	0	0
1	1	1	1	0	1	1	0	1	1	1	1	0	0	1	0	0	0	1	1	1	0	0	1	1	1	1	0	1	0	1	0	0	0	1	0	1	1	1	1	1	0	1	0	1	0	0	1	0	0
0	1	0	0	0	1	1	0	1	1	1	0	0	0	1	0	0	0	1	1	1	0	0	0	1	0	1	0	0	1	1	0	0	0	0	0	1	1	1	1	0	0	1	0	1	0	0	1	0	0
Attractor	8
Type	:	point
Ratio	:	0.0615
AKT	AP1	Apoptosis	ATF2	ATM	BCL2	CREB	DNA_damage	DUSP1	EGFR	EGFR_stimulus	ELK1	ERK	FGFR3	FGFR3_stimulus	FOS	FOXO3	FRS2	GAB1	GADD45	GRB2	Growth_Arrest	JNK	JUN	MAP3K1_3	MAX	MDM2	MEK1_2	MSK	MTK1	MYC	p14	p21	p38	p53	p70	PDK1	PI3K	PKC	PLCG	PPP2CA	Proliferation	PTEN	RAF	RAS	RSK	SMAD	SOS	SPRY	TAK1
0	1	1	1	1	0	1	1	1	1	1	1	0	0	1	0	1	0	1	1	1	1	1	1	1	1	1	0	1	1	1	0	1	1	1	0	1	1	1	1	1	0	1	1	1	0	1	1	0	1
Attractor	9
Type	:	point
Ratio	:	0.06117
AKT	AP1	Apoptosis	ATF2	ATM	BCL2	CREB	DNA_damage	DUSP1	EGFR	EGFR_stimulus	ELK1	ERK	FGFR3	FGFR3_stimulus	FOS	FOXO3	FRS2	GAB1	GADD45	GRB2	Growth_Arrest	JNK	JUN	MAP3K1_3	MAX	MDM2	MEK1_2	MSK	MTK1	MYC	p14	p21	p38	p53	p70	PDK1	PI3K	PKC	PLCG	PPP2CA	Proliferation	PTEN	RAF	RAS	RSK	SMAD	SOS	SPRY	TAK1
0	1	1	1	1	0	1	1	1	1	1	1	0	0	0	0	1	0	1	1	1	1	1	1	1	1	1	0	1	1	1	0	1	1	1	0	1	1	1	1	1	0	1	1	1	0	1	1	0	1
Attractor	10
Type	:	cyclic
Ratio	:	0.04778
AKT	AP1	Apoptosis	ATF2	ATM	BCL2	CREB	DNA_damage	DUSP1	EGFR	EGFR_stimulus	ELK1	ERK	FGFR3	FGFR3_stimulus	FOS	FOXO3	FRS2	GAB1	GADD45	GRB2	Growth_Arrest	JNK	JUN	MAP3K1_3	MAX	MDM2	MEK1_2	MSK	MTK1	MYC	p14	p21	p38	p53	p70	PDK1	PI3K	PKC	PLCG	PPP2CA	Proliferation	PTEN	RAF	RAS	RSK	SMAD	SOS	SPRY	TAK1
0	1	0	1	0	0	1	0	1	1	1	1	0	0	1	0	1	0	1	1	1	0	1	1	1	1	0	0	1	1	1	0	0	1	0	0	1	1	1	1	1	0	0	1	1	0	1	1	0	1
1	1	0	1	0	0	1	0	1	1	1	1	0	0	1	0	1	0	1	1	1	0	1	1	1	1	0	0	1	1	1	0	0	1	1	0	1	1	1	1	1	0	0	1	1	0	1	1	0	1
1	1	1	1	0	1	1	0	1	1	1	1	0	0	1	0	0	0	1	1	1	0	1	1	1	1	1	0	1	1	1	0	0	1	1	0	1	1	1	1	1	0	1	0	1	0	1	1	0	1
0	1	0	1	0	1	1	0	1	1	1	1	0	0	1	0	0	0	1	1	1	0	1	1	1	1	1	0	1	1	1	0	0	1	0	0	1	1	1	1	1	0	1	0	1	0	1	1	0	1
Attractor	11
Type	:	point
Ratio	:	0.06359
AKT	AP1	Apoptosis	ATF2	ATM	BCL2	CREB	DNA_damage	DUSP1	EGFR	EGFR_stimulus	ELK1	ERK	FGFR3	FGFR3_stimulus	FOS	FOXO3	FRS2	GAB1	GADD45	GRB2	Growth_Arrest	JNK	JUN	MAP3K1_3	MAX	MDM2	MEK1_2	MSK	MTK1	MYC	p14	p21	p38	p53	p70	PDK1	PI3K	PKC	PLCG	PPP2CA	Proliferation	PTEN	RAF	RAS	RSK	SMAD	SOS	SPRY	TAK1
0	1	1	1	1	0	1	1	1	1	1	1	0	0	0	0	1	0	1	1	1	1	1	1	1	1	1	0	1	1	1	0	1	1	1	0	1	1	1	1	1	0	1	1	1	0	0	1	0	0
Attractor	12
Type	:	cyclic
Ratio	:	0.01354
AKT	AP1	Apoptosis	ATF2	ATM	BCL2	CREB	DNA_damage	DUSP1	EGFR	EGFR_stimulus	ELK1	ERK	FGFR3	FGFR3_stimulus	FOS	FOXO3	FRS2	GAB1	GADD45	GRB2	Growth_Arrest	JNK	JUN	MAP3K1_3	MAX	MDM2	MEK1_2	MSK	MTK1	MYC	p14	p21	p38	p53	p70	PDK1	PI3K	PKC	PLCG	PPP2CA	Proliferation	PTEN	RAF	RAS	RSK	SMAD	SOS	SPRY	TAK1
0	0	0	1	0	0	0	0	1	1	1	1	0	0	1	0	1	0	1	0	1	0	1	1	1	1	0	0	1	1	0	0	0	1	0	0	1	1	1	1	1	0	0	1	1	0	0	1	0	0
1	1	0	1	0	0	1	0	0	1	1	1	0	0	1	0	1	0	1	0	1	0	1	1	1	1	0	0	1	0	1	0	0	1	1	0	1	1	1	1	1	0	0	1	1	0	0	1	0	0
1	1	1	1	0	1	1	0	1	1	1	1	0	0	1	0	0	0	1	1	1	0	1	1	1	1	1	0	1	0	1	0	0	1	1	0	1	1	1	1	1	0	1	0	1	0	0	1	0	0
0	1	0	1	0	1	1	0	1	1	1	1	0	0	1	0	0	0	1	1	1	0	0	1	1	1	1	0	1	1	1	0	0	0	0	0	1	1	1	1	1	0	1	0	1	0	0	1	0	0
0	1	0	0	0	0	1	0	1	1	1	0	0	0	1	0	0	0	1	0	1	0	1	0	1	0	0	0	0	1	1	0	0	1	0	0	1	1	1	1	0	0	0	1	1	0	0	1	0	0
1	0	0	1	0	0	0	0	1	1	1	1	0	0	1	0	1	0	1	0	1	0	1	1	1	1	0	0	1	0	0	0	0	1	1	0	1	1	1	1	1	0	0	1	1	0	0	1	0	0
1	1	1	1	0	0	1	0	0	1	1	1	0	0	1	0	0	0	1	1	1	0	0	1	1	1	1	0	1	0	1	0	0	0	1	0	1	1	1	1	1	0	1	0	1	0	0	1	0	0
0	1	0	0	0	1	1	0	1	1	1	0	0	0	1	0	0	0	1	1	1	0	1	0	1	0	1	0	0	1	1	0	0	1	0	0	1	1	1	1	0	0	1	0	1	0	0	1	0	0
Attractor	13
Type	:	cyclic
Ratio	:	0.00684
AKT	AP1	Apoptosis	ATF2	ATM	BCL2	CREB	DNA_damage	DUSP1	EGFR	EGFR_stimulus	ELK1	ERK	FGFR3	FGFR3_stimulus	FOS	FOXO3	FRS2	GAB1	GADD45	GRB2	Growth_Arrest	JNK	JUN	MAP3K1_3	MAX	MDM2	MEK1_2	MSK	MTK1	MYC	p14	p21	p38	p53	p70	PDK1	PI3K	PKC	PLCG	PPP2CA	Proliferation	PTEN	RAF	RAS	RSK	SMAD	SOS	SPRY	TAK1
0	0	0	0	0	1	0	0	1	1	0	0	0	0	1	0	0	0	1	0	1	0	1	0	1	0	1	0	0	1	0	0	0	1	0	0	1	1	1	1	0	0	0	0	1	0	0	1	0	0
1	0	0	1	0	0	0	0	0	1	0	1	0	0	1	0	1	0	1	0	1	0	1	1	1	1	0	1	1	0	0	0	0	1	0	0	1	1	1	1	1	0	0	1	1	0	0	1	0	0
1	1	0	1	0	0	1	0	0	1	0	1	1	0	1	0	0	0	1	0	1	0	1	1	1	1	1	0	1	0	1	0	0	1	1	0	1	1	1	1	1	0	0	0	1	0	0	1	0	0
1	1	0	1	0	1	1	0	1	1	0	1	0	0	1	0	0	0	1	1	1	0	1	1	1	1	1	0	1	0	1	0	0	1	0	1	1	1	1	1	1	0	1	0	1	1	0	1	1	0
0	1	0	1	0	1	1	0	1	1	0	1	0	0	1	0	0	0	1	0	1	0	0	1	1	1	1	0	1	1	1	0	0	0	0	0	1	1	1	1	1	1	0	0	1	0	0	0	0	0
1	1	0	0	0	0	1	0	1	1	0	0	0	0	1	0	0	0	1	0	1	0	1	0	1	0	0	0	0	0	1	0	0	1	0	0	1	1	1	1	0	0	0	1	1	0	0	1	0	0
1	0	0	1	0	1	0	0	1	1	0	1	0	0	1	0	0	0	1	0	1	0	0	1	1	1	1	0	1	0	0	0	0	0	1	0	1	1	1	1	1	0	0	0	1	0	0	1	0	0
1	1	0	0	0	0	1	0	0	1	0	0	0	0	1	0	0	0	1	1	1	0	0	0	1	0	1	0	0	0	1	0	0	0	0	0	1	1	1	1	0	0	1	0	1	0	0	1	0	0
Attractor	14
Type	:	cyclic
Ratio	:	0.04988
AKT	AP1	Apoptosis	ATF2	ATM	BCL2	CREB	DNA_damage	DUSP1	EGFR	EGFR_stimulus	ELK1	ERK	FGFR3	FGFR3_stimulus	FOS	FOXO3	FRS2	GAB1	GADD45	GRB2	Growth_Arrest	JNK	JUN	MAP3K1_3	MAX	MDM2	MEK1_2	MSK	MTK1	MYC	p14	p21	p38	p53	p70	PDK1	PI3K	PKC	PLCG	PPP2CA	Proliferation	PTEN	RAF	RAS	RSK	SMAD	SOS	SPRY	TAK1
0	1	0	1	0	0	1	0	1	1	1	1	0	0	0	0	1	0	1	1	1	0	1	1	1	1	0	0	1	1	1	0	0	1	0	0	1	1	1	1	1	0	0	1	1	0	1	1	0	1
1	1	0	1	0	0	1	0	1	1	1	1	0	0	0	0	1	0	1	1	1	0	1	1	1	1	0	0	1	1	1	0	0	1	1	0	1	1	1	1	1	0	0	1	1	0	1	1	0	1
1	1	1	1	0	1	1	0	1	1	1	1	0	0	0	0	0	0	1	1	1	0	1	1	1	1	1	0	1	1	1	0	0	1	1	0	1	1	1	1	1	0	1	0	1	0	1	1	0	1
0	1	0	1	0	1	1	0	1	1	1	1	0	0	0	0	0	0	1	1	1	0	1	1	1	1	1	0	1	1	1	0	0	1	0	0	1	1	1	1	1	0	1	0	1	0	1	1	0	1
Attractor	15
Type	:	point
Ratio	:	0.00081
AKT	AP1	Apoptosis	ATF2	ATM	BCL2	CREB	DNA_damage	DUSP1	EGFR	EGFR_stimulus	ELK1	ERK	FGFR3	FGFR3_stimulus	FOS	FOXO3	FRS2	GAB1	GADD45	GRB2	Growth_Arrest	JNK	JUN	MAP3K1_3	MAX	MDM2	MEK1_2	MSK	MTK1	MYC	p14	p21	p38	p53	p70	PDK1	PI3K	PKC	PLCG	PPP2CA	Proliferation	PTEN	RAF	RAS	RSK	SMAD	SOS	SPRY	TAK1
1	1	0	1	0	1	1	0	1	1	1	1	0	0	0	0	0	0	1	1	1	0	1	1	1	1	1	0	1	1	1	0	0	1	0	0	1	1	1	1	1	0	0	0	1	0	1	1	0	1
Attractor	16
Type	:	point
Ratio	:	0.06285
AKT	AP1	Apoptosis	ATF2	ATM	BCL2	CREB	DNA_damage	DUSP1	EGFR	EGFR_stimulus	ELK1	ERK	FGFR3	FGFR3_stimulus	FOS	FOXO3	FRS2	GAB1	GADD45	GRB2	Growth_Arrest	JNK	JUN	MAP3K1_3	MAX	MDM2	MEK1_2	MSK	MTK1	MYC	p14	p21	p38	p53	p70	PDK1	PI3K	PKC	PLCG	PPP2CA	Proliferation	PTEN	RAF	RAS	RSK	SMAD	SOS	SPRY	TAK1
0	1	1	1	1	0	1	1	1	1	0	1	0	0	1	0	1	0	1	1	1	1	1	1	1	1	1	0	1	1	1	0	1	1	1	0	1	1	1	1	1	0	1	1	1	0	0	1	0	0
Attractor	17
Type	:	cyclic
Ratio	:	0.01382
AKT	AP1	Apoptosis	ATF2	ATM	BCL2	CREB	DNA_damage	DUSP1	EGFR	EGFR_stimulus	ELK1	ERK	FGFR3	FGFR3_stimulus	FOS	FOXO3	FRS2	GAB1	GADD45	GRB2	Growth_Arrest	JNK	JUN	MAP3K1_3	MAX	MDM2	MEK1_2	MSK	MTK1	MYC	p14	p21	p38	p53	p70	PDK1	PI3K	PKC	PLCG	PPP2CA	Proliferation	PTEN	RAF	RAS	RSK	SMAD	SOS	SPRY	TAK1
0	0	0	1	0	0	0	0	1	1	1	1	0	0	0	0	1	0	1	0	1	0	1	1	1	1	0	0	1	1	0	0	0	1	0	0	1	1	1	1	1	0	0	1	1	0	0	1	0	0
1	1	0	1	0	0	1	0	0	1	1	1	0	0	0	0	1	0	1	0	1	0	1	1	1	1	0	0	1	0	1	0	0	1	1	0	1	1	1	1	1	0	0	1	1	0	0	1	0	0
1	1	1	1	0	1	1	0	1	1	1	1	0	0	0	0	0	0	1	1	1	0	1	1	1	1	1	0	1	0	1	0	0	1	1	0	1	1	1	1	1	0	1	0	1	0	0	1	0	0
0	1	0	1	0	1	1	0	1	1	1	1	0	0	0	0	0	0	1	1	1	0	0	1	1	1	1	0	1	1	1	0	0	0	0	0	1	1	1	1	1	0	1	0	1	0	0	1	0	0
0	1	0	0	0	0	1	0	1	1	1	0	0	0	0	0	0	0	1	0	1	0	1	0	1	0	0	0	0	1	1	0	0	1	0	0	1	1	1	1	0	0	0	1	1	0	0	1	0	0
1	0	0	1	0	0	0	0	1	1	1	1	0	0	0	0	1	0	1	0	1	0	1	1	1	1	0	0	1	0	0	0	0	1	1	0	1	1	1	1	1	0	0	1	1	0	0	1	0	0
1	1	1	1	0	0	1	0	0	1	1	1	0	0	0	0	0	0	1	1	1	0	0	1	1	1	1	0	1	0	1	0	0	0	1	0	1	1	1	1	1	0	1	0	1	0	0	1	0	0
0	1	0	0	0	1	1	0	1	1	1	0	0	0	0	0	0	0	1	1	1	0	1	0	1	0	1	0	0	1	1	0	0	1	0	0	1	1	1	1	0	0	1	0	1	0	0	1	0	0
Attractor	18
Type	:	cyclic
Ratio	:	0.00643
AKT	AP1	Apoptosis	ATF2	ATM	BCL2	CREB	DNA_damage	DUSP1	EGFR	EGFR_stimulus	ELK1	ERK	FGFR3	FGFR3_stimulus	FOS	FOXO3	FRS2	GAB1	GADD45	GRB2	Growth_Arrest	JNK	JUN	MAP3K1_3	MAX	MDM2	MEK1_2	MSK	MTK1	MYC	p14	p21	p38	p53	p70	PDK1	PI3K	PKC	PLCG	PPP2CA	Proliferation	PTEN	RAF	RAS	RSK	SMAD	SOS	SPRY	TAK1
0	0	0	0	0	1	0	0	1	1	1	0	0	0	1	0	0	0	1	0	1	0	0	0	1	0	1	0	0	1	0	0	0	0	0	0	1	1	1	1	0	0	0	0	1	0	0	1	0	0
1	0	0	0	0	0	0	0	0	1	1	0	0	0	1	0	0	0	1	0	1	0	1	0	1	0	0	1	0	0	0	0	0	1	0	0	1	1	1	1	0	0	0	1	1	0	0	1	0	0
1	0	0	1	0	0	0	0	0	1	1	1	1	0	1	0	0	0	1	0	1	0	1	1	1	1	1	1	1	0	0	0	0	1	1	0	1	1	1	1	1	0	0	0	1	0	0	1	0	0
1	1	0	1	0	0	1	0	0	1	1	1	1	0	1	0	0	0	1	1	1	0	1	1	1	1	1	0	1	0	1	0	0	1	0	1	1	1	1	1	1	0	1	0	1	1	0	1	1	0
0	1	0	1	0	1	1	0	1	1	1	1	0	0	1	1	0	0	1	0	1	0	1	1	1	1	1	0	1	1	1	0	0	1	0	1	1	1	1	1	1	1	0	0	1	1	0	0	1	0
1	1	0	1	0	0	1	0	1	1	1	1	0	0	1	0	1	0	1	0	1	0	1	1	1	1	0	0	1	0	1	0	0	1	0	0	1	1	1	1	1	1	0	1	1	0	0	0	0	0
1	1	0	1	0	1	1	0	1	1	1	1	0	0	1	0	0	0	1	0	1	0	0	1	1	1	1	0	1	0	1	0	0	0	1	0	1	1	1	1	1	0	0	0	1	0	0	1	0	0
1	1	0	0	0	1	1	0	1	1	1	0	0	0	1	0	0	0	1	1	1	0	0	0	1	0	1	0	0	0	1	0	0	0	0	0	1	1	1	1	0	0	1	0	1	0	0	1	0	0
Attractor	19
Type	:	cyclic
Ratio	:	0.01287
AKT	AP1	Apoptosis	ATF2	ATM	BCL2	CREB	DNA_damage	DUSP1	EGFR	EGFR_stimulus	ELK1	ERK	FGFR3	FGFR3_stimulus	FOS	FOXO3	FRS2	GAB1	GADD45	GRB2	Growth_Arrest	JNK	JUN	MAP3K1_3	MAX	MDM2	MEK1_2	MSK	MTK1	MYC	p14	p21	p38	p53	p70	PDK1	PI3K	PKC	PLCG	PPP2CA	Proliferation	PTEN	RAF	RAS	RSK	SMAD	SOS	SPRY	TAK1
0	1	0	1	0	1	1	0	1	1	1	1	0	0	0	0	0	0	1	1	1	0	1	1	1	1	1	0	1	1	1	0	0	1	0	0	1	1	1	1	1	0	0	0	1	0	1	1	0	1
1	1	0	1	0	0	1	0	1	1	1	1	0	0	0	0	1	0	1	1	1	0	1	1	1	1	0	0	1	1	1	0	0	1	0	0	1	1	1	1	1	0	0	1	1	0	1	1	0	1
1	1	0	1	0	1	1	0	1	1	1	1	0	0	0	0	0	0	1	1	1	0	1	1	1	1	1	0	1	1	1	0	0	1	1	0	1	1	1	1	1	0	0	0	1	0	1	1	0	1
1	1	0	1	0	1	1	0	1	1	1	1	0	0	0	0	0	0	1	1	1	0	1	1	1	1	1	0	1	1	1	0	0	1	0	0	1	1	1	1	1	0	1	0	1	0	1	1	0	1
Attractor	20
Type	:	cyclic
Ratio	:	0.01432
AKT	AP1	Apoptosis	ATF2	ATM	BCL2	CREB	DNA_damage	DUSP1	EGFR	EGFR_stimulus	ELK1	ERK	FGFR3	FGFR3_stimulus	FOS	FOXO3	FRS2	GAB1	GADD45	GRB2	Growth_Arrest	JNK	JUN	MAP3K1_3	MAX	MDM2	MEK1_2	MSK	MTK1	MYC	p14	p21	p38	p53	p70	PDK1	PI3K	PKC	PLCG	PPP2CA	Proliferation	PTEN	RAF	RAS	RSK	SMAD	SOS	SPRY	TAK1
0	0	0	1	0	0	0	0	1	1	0	1	0	0	1	0	1	0	1	0	1	0	1	1	1	1	0	0	1	1	0	0	0	1	0	0	1	1	1	1	1	0	0	1	1	0	0	1	0	0
1	1	0	1	0	0	1	0	0	1	0	1	0	0	1	0	1	0	1	0	1	0	1	1	1	1	0	0	1	0	1	0	0	1	1	0	1	1	1	1	1	0	0	1	1	0	0	1	0	0
1	1	1	1	0	1	1	0	1	1	0	1	0	0	1	0	0	0	1	1	1	0	1	1	1	1	1	0	1	0	1	0	0	1	1	0	1	1	1	1	1	0	1	0	1	0	0	1	0	0
0	1	0	1	0	1	1	0	1	1	0	1	0	0	1	0	0	0	1	1	1	0	0	1	1	1	1	0	1	1	1	0	0	0	0	0	1	1	1	1	1	0	1	0	1	0	0	1	0	0
0	1	0	0	0	0	1	0	1	1	0	0	0	0	1	0	0	0	1	0	1	0	1	0	1	0	0	0	0	1	1	0	0	1	0	0	1	1	1	1	0	0	0	1	1	0	0	1	0	0
1	0	0	1	0	0	0	0	1	1	0	1	0	0	1	0	1	0	1	0	1	0	1	1	1	1	0	0	1	0	0	0	0	1	1	0	1	1	1	1	1	0	0	1	1	0	0	1	0	0
1	1	1	1	0	0	1	0	0	1	0	1	0	0	1	0	0	0	1	1	1	0	0	1	1	1	1	0	1	0	1	0	0	0	1	0	1	1	1	1	1	0	1	0	1	0	0	1	0	0
0	1	0	0	0	1	1	0	1	1	0	0	0	0	1	0	0	0	1	1	1	0	1	0	1	0	1	0	0	1	1	0	0	1	0	0	1	1	1	1	0	0	1	0	1	0	0	1	0	0
Attractor	21
Type	:	cyclic
Ratio	:	0.01267
AKT	AP1	Apoptosis	ATF2	ATM	BCL2	CREB	DNA_damage	DUSP1	EGFR	EGFR_stimulus	ELK1	ERK	FGFR3	FGFR3_stimulus	FOS	FOXO3	FRS2	GAB1	GADD45	GRB2	Growth_Arrest	JNK	JUN	MAP3K1_3	MAX	MDM2	MEK1_2	MSK	MTK1	MYC	p14	p21	p38	p53	p70	PDK1	PI3K	PKC	PLCG	PPP2CA	Proliferation	PTEN	RAF	RAS	RSK	SMAD	SOS	SPRY	TAK1
0	1	0	1	0	1	1	0	1	1	0	1	0	0	1	0	0	0	1	1	1	0	1	1	1	1	1	0	1	1	1	0	0	1	0	0	1	1	1	1	1	0	0	0	1	0	1	1	0	1
1	1	0	1	0	0	1	0	1	1	0	1	0	0	1	0	1	0	1	1	1	0	1	1	1	1	0	0	1	1	1	0	0	1	0	0	1	1	1	1	1	0	0	1	1	0	1	1	0	1
1	1	0	1	0	1	1	0	1	1	0	1	0	0	1	0	0	0	1	1	1	0	1	1	1	1	1	0	1	1	1	0	0	1	1	0	1	1	1	1	1	0	0	0	1	0	1	1	0	1
1	1	0	1	0	1	1	0	1	1	0	1	0	0	1	0	0	0	1	1	1	0	1	1	1	1	1	0	1	1	1	0	0	1	0	0	1	1	1	1	1	0	1	0	1	0	1	1	0	1
Attractor	22
Type	:	cyclic
Ratio	:	0.00305
AKT	AP1	Apoptosis	ATF2	ATM	BCL2	CREB	DNA_damage	DUSP1	EGFR	EGFR_stimulus	ELK1	ERK	FGFR3	FGFR3_stimulus	FOS	FOXO3	FRS2	GAB1	GADD45	GRB2	Growth_Arrest	JNK	JUN	MAP3K1_3	MAX	MDM2	MEK1_2	MSK	MTK1	MYC	p14	p21	p38	p53	p70	PDK1	PI3K	PKC	PLCG	PPP2CA	Proliferation	PTEN	RAF	RAS	RSK	SMAD	SOS	SPRY	TAK1
0	0	0	1	0	1	0	0	1	1	0	1	0	0	0	0	0	0	1	0	1	0	1	1	1	1	1	0	1	1	0	0	0	1	0	1	1	1	1	1	1	0	0	0	1	1	0	1	1	0
1	1	0	1	0	0	1	0	0	1	0	1	0	0	0	0	1	0	1	0	1	0	1	1	1	1	0	0	1	0	1	0	0	1	0	0	1	1	1	1	1	0	0	1	1	0	0	0	0	0
1	1	0	1	0	1	1	0	1	1	0	1	0	0	0	0	0	0	1	0	1	0	1	1	1	1	1	0	1	0	1	0	0	1	1	0	1	1	1	1	1	0	0	0	1	0	0	1	0	0
1	1	0	1	0	1	1	0	1	1	0	1	0	0	0	0	0	0	1	1	1	0	0	1	1	1	1	0	1	0	1	0	0	0	0	0	1	1	1	1	1	0	1	0	1	0	0	1	0	0
0	1	0	0	0	1	1	0	1	1	0	0	0	0	0	0	0	0	1	0	1	0	0	0	1	0	1	0	0	1	1	0	0	0	0	0	1	1	1	1	0	0	0	0	1	0	0	1	0	0
1	0	0	0	0	0	0	0	1	1	0	0	0	0	0	0	0	0	1	0	1	0	1	0	1	0	0	0	0	0	0	0	0	1	0	0	1	1	1	1	0	0	0	1	1	0	0	1	0	0
1	0	0	1	0	0	0	0	0	1	0	1	0	0	0	0	0	0	1	0	1	0	0	1	1	1	1	1	1	0	0	0	0	0	1	0	1	1	1	1	1	0	0	0	1	0	0	1	0	0
1	1	0	0	0	0	1	0	0	1	0	0	1	0	0	0	0	0	1	1	1	0	1	0	1	0	1	0	0	0	1	0	0	1	0	0	1	1	1	1	0	0	1	0	1	0	0	1	0	0
Attractor	23
Type	:	cyclic
Ratio	:	0.00366
AKT	AP1	Apoptosis	ATF2	ATM	BCL2	CREB	DNA_damage	DUSP1	EGFR	EGFR_stimulus	ELK1	ERK	FGFR3	FGFR3_stimulus	FOS	FOXO3	FRS2	GAB1	GADD45	GRB2	Growth_Arrest	JNK	JUN	MAP3K1_3	MAX	MDM2	MEK1_2	MSK	MTK1	MYC	p14	p21	p38	p53	p70	PDK1	PI3K	PKC	PLCG	PPP2CA	Proliferation	PTEN	RAF	RAS	RSK	SMAD	SOS	SPRY	TAK1
0	0	0	1	0	1	0	0	1	1	1	1	0	0	0	0	0	0	1	0	1	0	0	1	1	1	1	0	1	1	0	0	0	0	0	0	1	1	1	1	1	0	0	0	1	0	0	1	0	0
1	1	0	0	0	0	1	0	0	1	1	0	0	0	0	0	0	0	1	0	1	0	1	0	1	0	0	0	0	0	1	0	0	1	0	0	1	1	1	1	0	0	0	1	1	0	0	1	0	0
1	0	0	1	0	1	0	0	1	1	1	1	0	0	0	0	0	0	1	0	1	0	1	1	1	1	1	0	1	0	0	0	0	1	1	0	1	1	1	1	1	0	0	0	1	0	0	1	0	0
1	1	0	1	0	0	1	0	0	1	1	1	0	0	0	0	0	0	1	1	1	0	0	1	1	1	1	0	1	0	1	0	0	0	0	0	1	1	1	1	1	0	1	0	1	0	0	1	0	0
0	1	0	0	0	1	1	0	1	1	1	0	0	0	0	0	0	0	1	0	1	0	1	0	1	0	1	0	0	1	1	0	0	1	0	0	1	1	1	1	0	0	0	0	1	0	0	1	0	0
1	0	0	1	0	0	0	0	1	1	1	1	0	0	0	0	1	0	1	0	1	0	1	1	1	1	0	0	1	0	0	0	0	1	0	0	1	1	1	1	1	0	0	1	1	0	0	1	0	0
1	1	0	1	0	0	1	0	0	1	1	1	0	0	0	0	0	0	1	0	1	0	0	1	1	1	1	0	1	0	1	0	0	0	1	0	1	1	1	1	1	0	0	0	1	0	0	1	0	0
1	1	0	0	0	1	1	0	1	1	1	0	0	0	0	0	0	0	1	1	1	0	1	0	1	0	1	0	0	0	1	0	0	1	0	0	1	1	1	1	0	0	1	0	1	0	0	1	0	0
Attractor	24
Type	:	cyclic
Ratio	:	0.00186
AKT	AP1	Apoptosis	ATF2	ATM	BCL2	CREB	DNA_damage	DUSP1	EGFR	EGFR_stimulus	ELK1	ERK	FGFR3	FGFR3_stimulus	FOS	FOXO3	FRS2	GAB1	GADD45	GRB2	Growth_Arrest	JNK	JUN	MAP3K1_3	MAX	MDM2	MEK1_2	MSK	MTK1	MYC	p14	p21	p38	p53	p70	PDK1	PI3K	PKC	PLCG	PPP2CA	Proliferation	PTEN	RAF	RAS	RSK	SMAD	SOS	SPRY	TAK1
1	0	0	0	0	0	0	0	0	1	1	0	0	0	0	0	0	0	1	0	1	0	0	0	1	0	1	1	0	0	0	0	0	0	0	0	1	1	1	1	0	0	0	0	1	0	0	1	0	0
1	0	0	0	0	0	0	0	0	1	1	0	1	0	0	0	0	0	1	0	1	0	1	0	1	0	1	1	0	0	0	0	0	1	0	0	1	1	1	1	0	0	0	0	1	0	0	1	0	0
1	0	0	1	0	0	0	0	0	1	1	1	1	0	0	0	0	0	1	0	1	0	1	1	1	1	1	1	1	0	0	0	0	1	0	1	1	1	1	1	1	0	0	0	1	1	0	1	1	0
1	1	0	1	0	0	1	0	0	1	1	1	1	0	0	1	0	0	1	0	1	0	1	1	1	1	1	0	1	0	1	0	0	1	0	1	1	1	1	1	1	0	0	0	1	1	0	0	1	0
1	1	0	1	0	1	1	0	1	1	1	1	0	0	0	1	0	0	1	0	1	0	1	1	1	1	1	0	1	0	1	0	0	1	0	1	1	1	1	1	1	1	0	0	1	1	0	0	1	0
1	1	0	1	0	1	1	0	1	1	1	1	0	0	0	0	0	0	1	0	1	0	0	1	1	1	1	0	1	0	1	0	0	0	0	0	1	1	1	1	1	1	0	0	1	0	0	0	0	0
1	1	0	0	0	1	1	0	1	1	1	0	0	0	0	0	0	0	1	0	1	0	0	0	1	0	1	0	0	0	1	0	0	0	0	0	1	1	1	1	0	0	0	0	1	0	0	1	0	0
1	0	0	0	0	1	0	0	1	1	1	0	0	0	0	0	0	0	1	0	1	0	0	0	1	0	1	0	0	0	0	0	0	0	0	0	1	1	1	1	0	0	0	0	1	0	0	1	0	0
Attractor	25
Type	:	cyclic
Ratio	:	0.01313
AKT	AP1	Apoptosis	ATF2	ATM	BCL2	CREB	DNA_damage	DUSP1	EGFR	EGFR_stimulus	ELK1	ERK	FGFR3	FGFR3_stimulus	FOS	FOXO3	FRS2	GAB1	GADD45	GRB2	Growth_Arrest	JNK	JUN	MAP3K1_3	MAX	MDM2	MEK1_2	MSK	MTK1	MYC	p14	p21	p38	p53	p70	PDK1	PI3K	PKC	PLCG	PPP2CA	Proliferation	PTEN	RAF	RAS	RSK	SMAD	SOS	SPRY	TAK1
0	1	0	1	0	1	1	0	1	1	0	1	0	0	0	0	0	0	1	1	1	0	1	1	1	1	1	0	1	1	1	0	0	1	0	0	1	1	1	1	1	0	0	0	1	0	1	1	0	1
1	1	0	1	0	0	1	0	1	1	0	1	0	0	0	0	1	0	1	1	1	0	1	1	1	1	0	0	1	1	1	0	0	1	0	0	1	1	1	1	1	0	0	1	1	0	1	1	0	1
1	1	0	1	0	1	1	0	1	1	0	1	0	0	0	0	0	0	1	1	1	0	1	1	1	1	1	0	1	1	1	0	0	1	1	0	1	1	1	1	1	0	0	0	1	0	1	1	0	1
1	1	0	1	0	1	1	0	1	1	0	1	0	0	0	0	0	0	1	1	1	0	1	1	1	1	1	0	1	1	1	0	0	1	0	0	1	1	1	1	1	0	1	0	1	0	1	1	0	1
Attractor	26
Type	:	cyclic
Ratio	:	0.00715
AKT	AP1	Apoptosis	ATF2	ATM	BCL2	CREB	DNA_damage	DUSP1	EGFR	EGFR_stimulus	ELK1	ERK	FGFR3	FGFR3_stimulus	FOS	FOXO3	FRS2	GAB1	GADD45	GRB2	Growth_Arrest	JNK	JUN	MAP3K1_3	MAX	MDM2	MEK1_2	MSK	MTK1	MYC	p14	p21	p38	p53	p70	PDK1	PI3K	PKC	PLCG	PPP2CA	Proliferation	PTEN	RAF	RAS	RSK	SMAD	SOS	SPRY	TAK1
0	0	0	0	0	1	0	0	1	1	0	0	0	0	0	0	0	0	1	0	1	0	1	0	1	0	1	0	0	1	0	0	0	1	0	0	1	1	1	1	0	0	0	0	1	0	0	1	0	0
1	0	0	1	0	0	0	0	0	1	0	1	0	0	0	0	1	0	1	0	1	0	1	1	1	1	0	1	1	0	0	0	0	1	0	0	1	1	1	1	1	0	0	1	1	0	0	1	0	0
1	1	0	1	0	0	1	0	0	1	0	1	1	0	0	0	0	0	1	0	1	0	1	1	1	1	1	0	1	0	1	0	0	1	1	0	1	1	1	1	1	0	0	0	1	0	0	1	0	0
1	1	0	1	0	1	1	0	1	1	0	1	0	0	0	0	0	0	1	1	1	0	1	1	1	1	1	0	1	0	1	0	0	1	0	1	1	1	1	1	1	0	1	0	1	1	0	1	1	0
0	1	0	1	0	1	1	0	1	1	0	1	0	0	0	0	0	0	1	0	1	0	0	1	1	1	1	0	1	1	1	0	0	0	0	0	1	1	1	1	1	1	0	0	1	0	0	0	0	0
1	1	0	0	0	0	1	0	1	1	0	0	0	0	0	0	0	0	1	0	1	0	1	0	1	0	0	0	0	0	1	0	0	1	0	0	1	1	1	1	0	0	0	1	1	0	0	1	0	0
1	0	0	1	0	1	0	0	1	1	0	1	0	0	0	0	0	0	1	0	1	0	0	1	1	1	1	0	1	0	0	0	0	0	1	0	1	1	1	1	1	0	0	0	1	0	0	1	0	0
1	1	0	0	0	0	1	0	0	1	0	0	0	0	0	0	0	0	1	1	1	0	0	0	1	0	1	0	0	0	1	0	0	0	0	0	1	1	1	1	0	0	1	0	1	0	0	1	0	0
Attractor	27
Type	:	cyclic
Ratio	:	0.02596
AKT	AP1	Apoptosis	ATF2	ATM	BCL2	CREB	DNA_damage	DUSP1	EGFR	EGFR_stimulus	ELK1	ERK	FGFR3	FGFR3_stimulus	FOS	FOXO3	FRS2	GAB1	GADD45	GRB2	Growth_Arrest	JNK	JUN	MAP3K1_3	MAX	MDM2	MEK1_2	MSK	MTK1	MYC	p14	p21	p38	p53	p70	PDK1	PI3K	PKC	PLCG	PPP2CA	Proliferation	PTEN	RAF	RAS	RSK	SMAD	SOS	SPRY	TAK1
0	0	0	0	0	0	0	0	1	1	0	0	0	0	0	0	0	0	1	0	1	0	1	0	1	0	0	0	0	1	0	0	0	1	0	0	1	1	1	1	0	0	0	1	1	0	0	1	0	0
1	0	0	1	0	0	0	0	0	1	0	1	0	0	0	0	1	0	1	0	1	0	1	1	1	1	0	1	1	0	0	0	0	1	1	0	1	1	1	1	1	0	0	1	1	0	0	1	0	0
1	1	1	1	0	0	1	0	0	1	0	1	1	0	0	0	0	0	1	1	1	0	1	1	1	1	1	0	1	0	1	0	0	1	1	0	1	1	1	1	1	0	1	0	1	0	0	1	0	0
0	1	0	1	0	1	1	0	1	1	0	1	0	0	0	0	0	0	1	1	1	0	1	1	1	1	1	0	1	1	1	0	0	1	0	1	1	1	1	1	1	0	1	0	1	1	0	1	1	0
0	1	0	1	0	0	1	0	1	1	0	1	0	0	0	0	1	0	1	0	1	0	1	1	1	1	0	0	1	1	1	0	0	1	0	0	1	1	1	1	1	1	0	1	1	0	0	0	0	0
1	1	0	1	0	0	1	0	1	1	0	1	0	0	0	0	1	0	1	0	1	0	1	1	1	1	0	0	1	0	1	0	0	1	1	0	1	1	1	1	1	0	0	1	1	0	0	1	0	0
1	1	1	1	0	1	1	0	1	1	0	1	0	0	0	0	0	0	1	1	1	0	0	1	1	1	1	0	1	0	1	0	0	0	1	0	1	1	1	1	1	0	1	0	1	0	0	1	0	0
0	1	0	0	0	1	1	0	1	1	0	0	0	0	0	0	0	0	1	1	1	0	0	0	1	0	1	0	0	1	1	0	0	0	0	0	1	1	1	1	0	0	1	0	1	0	0	1	0	0
Attractor	28
Type	:	cyclic
Ratio	:	0.01279
AKT	AP1	Apoptosis	ATF2	ATM	BCL2	CREB	DNA_damage	DUSP1	EGFR	EGFR_stimulus	ELK1	ERK	FGFR3	FGFR3_stimulus	FOS	FOXO3	FRS2	GAB1	GADD45	GRB2	Growth_Arrest	JNK	JUN	MAP3K1_3	MAX	MDM2	MEK1_2	MSK	MTK1	MYC	p14	p21	p38	p53	p70	PDK1	PI3K	PKC	PLCG	PPP2CA	Proliferation	PTEN	RAF	RAS	RSK	SMAD	SOS	SPRY	TAK1
0	1	0	1	0	1	1	0	1	1	1	1	0	0	1	0	0	0	1	1	1	0	1	1	1	1	1	0	1	1	1	0	0	1	0	0	1	1	1	1	1	0	0	0	1	0	1	1	0	1
1	1	0	1	0	0	1	0	1	1	1	1	0	0	1	0	1	0	1	1	1	0	1	1	1	1	0	0	1	1	1	0	0	1	0	0	1	1	1	1	1	0	0	1	1	0	1	1	0	1
1	1	0	1	0	1	1	0	1	1	1	1	0	0	1	0	0	0	1	1	1	0	1	1	1	1	1	0	1	1	1	0	0	1	1	0	1	1	1	1	1	0	0	0	1	0	1	1	0	1
1	1	0	1	0	1	1	0	1	1	1	1	0	0	1	0	0	0	1	1	1	0	1	1	1	1	1	0	1	1	1	0	0	1	0	0	1	1	1	1	1	0	1	0	1	0	1	1	0	1
Attractor	29
Type	:	cyclic
Ratio	:	0.04954
AKT	AP1	Apoptosis	ATF2	ATM	BCL2	CREB	DNA_damage	DUSP1	EGFR	EGFR_stimulus	ELK1	ERK	FGFR3	FGFR3_stimulus	FOS	FOXO3	FRS2	GAB1	GADD45	GRB2	Growth_Arrest	JNK	JUN	MAP3K1_3	MAX	MDM2	MEK1_2	MSK	MTK1	MYC	p14	p21	p38	p53	p70	PDK1	PI3K	PKC	PLCG	PPP2CA	Proliferation	PTEN	RAF	RAS	RSK	SMAD	SOS	SPRY	TAK1
0	1	0	1	0	0	1	0	1	1	0	1	0	0	0	0	1	0	1	1	1	0	1	1	1	1	0	0	1	1	1	0	0	1	0	0	1	1	1	1	1	0	0	1	1	0	1	1	0	1
1	1	0	1	0	0	1	0	1	1	0	1	0	0	0	0	1	0	1	1	1	0	1	1	1	1	0	0	1	1	1	0	0	1	1	0	1	1	1	1	1	0	0	1	1	0	1	1	0	1
1	1	1	1	0	1	1	0	1	1	0	1	0	0	0	0	0	0	1	1	1	0	1	1	1	1	1	0	1	1	1	0	0	1	1	0	1	1	1	1	1	0	1	0	1	0	1	1	0	1
0	1	0	1	0	1	1	0	1	1	0	1	0	0	0	0	0	0	1	1	1	0	1	1	1	1	1	0	1	1	1	0	0	1	0	0	1	1	1	1	1	0	1	0	1	0	1	1	0	1
Attractor	30
Type	:	cyclic
Ratio	:	0.00364
AKT	AP1	Apoptosis	ATF2	ATM	BCL2	CREB	DNA_damage	DUSP1	EGFR	EGFR_stimulus	ELK1	ERK	FGFR3	FGFR3_stimulus	FOS	FOXO3	FRS2	GAB1	GADD45	GRB2	Growth_Arrest	JNK	JUN	MAP3K1_3	MAX	MDM2	MEK1_2	MSK	MTK1	MYC	p14	p21	p38	p53	p70	PDK1	PI3K	PKC	PLCG	PPP2CA	Proliferation	PTEN	RAF	RAS	RSK	SMAD	SOS	SPRY	TAK1
0	0	0	1	0	1	0	0	1	1	1	1	0	0	1	0	0	0	1	0	1	0	0	1	1	1	1	0	1	1	0	0	0	0	0	0	1	1	1	1	1	0	0	0	1	0	0	1	0	0
1	1	0	0	0	0	1	0	0	1	1	0	0	0	1	0	0	0	1	0	1	0	1	0	1	0	0	0	0	0	1	0	0	1	0	0	1	1	1	1	0	0	0	1	1	0	0	1	0	0
1	0	0	1	0	1	0	0	1	1	1	1	0	0	1	0	0	0	1	0	1	0	1	1	1	1	1	0	1	0	0	0	0	1	1	0	1	1	1	1	1	0	0	0	1	0	0	1	0	0
1	1	0	1	0	0	1	0	0	1	1	1	0	0	1	0	0	0	1	1	1	0	0	1	1	1	1	0	1	0	1	0	0	0	0	0	1	1	1	1	1	0	1	0	1	0	0	1	0	0
0	1	0	0	0	1	1	0	1	1	1	0	0	0	1	0	0	0	1	0	1	0	1	0	1	0	1	0	0	1	1	0	0	1	0	0	1	1	1	1	0	0	0	0	1	0	0	1	0	0
1	0	0	1	0	0	0	0	1	1	1	1	0	0	1	0	1	0	1	0	1	0	1	1	1	1	0	0	1	0	0	0	0	1	0	0	1	1	1	1	1	0	0	1	1	0	0	1	0	0
1	1	0	1	0	0	1	0	0	1	1	1	0	0	1	0	0	0	1	0	1	0	0	1	1	1	1	0	1	0	1	0	0	0	1	0	1	1	1	1	1	0	0	0	1	0	0	1	0	0
1	1	0	0	0	1	1	0	1	1	1	0	0	0	1	0	0	0	1	1	1	0	1	0	1	0	1	0	0	0	1	0	0	1	0	0	1	1	1	1	0	0	1	0	1	0	0	1	0	0
Attractor	31
Type	:	cyclic
Ratio	:	0.0071
AKT	AP1	Apoptosis	ATF2	ATM	BCL2	CREB	DNA_damage	DUSP1	EGFR	EGFR_stimulus	ELK1	ERK	FGFR3	FGFR3_stimulus	FOS	FOXO3	FRS2	GAB1	GADD45	GRB2	Growth_Arrest	JNK	JUN	MAP3K1_3	MAX	MDM2	MEK1_2	MSK	MTK1	MYC	p14	p21	p38	p53	p70	PDK1	PI3K	PKC	PLCG	PPP2CA	Proliferation	PTEN	RAF	RAS	RSK	SMAD	SOS	SPRY	TAK1
0	0	0	0	0	1	0	0	1	1	0	0	0	0	0	0	0	0	1	0	1	0	0	0	1	0	1	0	0	1	0	0	0	0	0	0	1	1	1	1	0	0	0	0	1	0	0	1	0	0
1	0	0	0	0	0	0	0	0	1	0	0	0	0	0	0	0	0	1	0	1	0	1	0	1	0	0	1	0	0	0	0	0	1	0	0	1	1	1	1	0	0	0	1	1	0	0	1	0	0
1	0	0	1	0	0	0	0	0	1	0	1	1	0	0	0	0	0	1	0	1	0	1	1	1	1	1	1	1	0	0	0	0	1	1	0	1	1	1	1	1	0	0	0	1	0	0	1	0	0
1	1	0	1	0	0	1	0	0	1	0	1	1	0	0	0	0	0	1	1	1	0	1	1	1	1	1	0	1	0	1	0	0	1	0	1	1	1	1	1	1	0	1	0	1	1	0	1	1	0
0	1	0	1	0	1	1	0	1	1	0	1	0	0	0	1	0	0	1	0	1	0	1	1	1	1	1	0	1	1	1	0	0	1	0	1	1	1	1	1	1	1	0	0	1	1	0	0	1	0
1	1	0	1	0	0	1	0	1	1	0	1	0	0	0	0	1	0	1	0	1	0	1	1	1	1	0	0	1	0	1	0	0	1	0	0	1	1	1	1	1	1	0	1	1	0	0	0	0	0
1	1	0	1	0	1	1	0	1	1	0	1	0	0	0	0	0	0	1	0	1	0	0	1	1	1	1	0	1	0	1	0	0	0	1	0	1	1	1	1	1	0	0	0	1	0	0	1	0	0
1	1	0	0	0	1	1	0	1	1	0	0	0	0	0	0	0	0	1	1	1	0	0	0	1	0	1	0	0	0	1	0	0	0	0	0	1	1	1	1	0	0	1	0	1	0	0	1	0	0
Attractor	32
Type	:	cyclic
Ratio	:	0.02531
AKT	AP1	Apoptosis	ATF2	ATM	BCL2	CREB	DNA_damage	DUSP1	EGFR	EGFR_stimulus	ELK1	ERK	FGFR3	FGFR3_stimulus	FOS	FOXO3	FRS2	GAB1	GADD45	GRB2	Growth_Arrest	JNK	JUN	MAP3K1_3	MAX	MDM2	MEK1_2	MSK	MTK1	MYC	p14	p21	p38	p53	p70	PDK1	PI3K	PKC	PLCG	PPP2CA	Proliferation	PTEN	RAF	RAS	RSK	SMAD	SOS	SPRY	TAK1
0	0	0	0	0	0	0	0	1	1	0	0	0	0	1	0	0	0	1	0	1	0	1	0	1	0	0	0	0	1	0	0	0	1	0	0	1	1	1	1	0	0	0	1	1	0	0	1	0	0
1	0	0	1	0	0	0	0	0	1	0	1	0	0	1	0	1	0	1	0	1	0	1	1	1	1	0	1	1	0	0	0	0	1	1	0	1	1	1	1	1	0	0	1	1	0	0	1	0	0
1	1	1	1	0	0	1	0	0	1	0	1	1	0	1	0	0	0	1	1	1	0	1	1	1	1	1	0	1	0	1	0	0	1	1	0	1	1	1	1	1	0	1	0	1	0	0	1	0	0
0	1	0	1	0	1	1	0	1	1	0	1	0	0	1	0	0	0	1	1	1	0	1	1	1	1	1	0	1	1	1	0	0	1	0	1	1	1	1	1	1	0	1	0	1	1	0	1	1	0
0	1	0	1	0	0	1	0	1	1	0	1	0	0	1	0	1	0	1	0	1	0	1	1	1	1	0	0	1	1	1	0	0	1	0	0	1	1	1	1	1	1	0	1	1	0	0	0	0	0
1	1	0	1	0	0	1	0	1	1	0	1	0	0	1	0	1	0	1	0	1	0	1	1	1	1	0	0	1	0	1	0	0	1	1	0	1	1	1	1	1	0	0	1	1	0	0	1	0	0
1	1	1	1	0	1	1	0	1	1	0	1	0	0	1	0	0	0	1	1	1	0	0	1	1	1	1	0	1	0	1	0	0	0	1	0	1	1	1	1	1	0	1	0	1	0	0	1	0	0
0	1	0	0	0	1	1	0	1	1	0	0	0	0	1	0	0	0	1	1	1	0	0	0	1	0	1	0	0	1	1	0	0	0	0	0	1	1	1	1	0	0	1	0	1	0	0	1	0	0
Attractor	33
Type	:	cyclic
Ratio	:	0.00691
AKT	AP1	Apoptosis	ATF2	ATM	BCL2	CREB	DNA_damage	DUSP1	EGFR	EGFR_stimulus	ELK1	ERK	FGFR3	FGFR3_stimulus	FOS	FOXO3	FRS2	GAB1	GADD45	GRB2	Growth_Arrest	JNK	JUN	MAP3K1_3	MAX	MDM2	MEK1_2	MSK	MTK1	MYC	p14	p21	p38	p53	p70	PDK1	PI3K	PKC	PLCG	PPP2CA	Proliferation	PTEN	RAF	RAS	RSK	SMAD	SOS	SPRY	TAK1
0	0	0	0	0	1	0	0	1	1	1	0	0	0	1	0	0	0	1	0	1	0	1	0	1	0	1	0	0	1	0	0	0	1	0	0	1	1	1	1	0	0	0	0	1	0	0	1	0	0
1	0	0	1	0	0	0	0	0	1	1	1	0	0	1	0	1	0	1	0	1	0	1	1	1	1	0	1	1	0	0	0	0	1	0	0	1	1	1	1	1	0	0	1	1	0	0	1	0	0
1	1	0	1	0	0	1	0	0	1	1	1	1	0	1	0	0	0	1	0	1	0	1	1	1	1	1	0	1	0	1	0	0	1	1	0	1	1	1	1	1	0	0	0	1	0	0	1	0	0
1	1	0	1	0	1	1	0	1	1	1	1	0	0	1	0	0	0	1	1	1	0	1	1	1	1	1	0	1	0	1	0	0	1	0	1	1	1	1	1	1	0	1	0	1	1	0	1	1	0
0	1	0	1	0	1	1	0	1	1	1	1	0	0	1	0	0	0	1	0	1	0	0	1	1	1	1	0	1	1	1	0	0	0	0	0	1	1	1	1	1	1	0	0	1	0	0	0	0	0
1	1	0	0	0	0	1	0	1	1	1	0	0	0	1	0	0	0	1	0	1	0	1	0	1	0	0	0	0	0	1	0	0	1	0	0	1	1	1	1	0	0	0	1	1	0	0	1	0	0
1	0	0	1	0	1	0	0	1	1	1	1	0	0	1	0	0	0	1	0	1	0	0	1	1	1	1	0	1	0	0	0	0	0	1	0	1	1	1	1	1	0	0	0	1	0	0	1	0	0
1	1	0	0	0	0	1	0	0	1	1	0	0	0	1	0	0	0	1	1	1	0	0	0	1	0	1	0	0	0	1	0	0	0	0	0	1	1	1	1	0	0	1	0	1	0	0	1	0	0
Attractor	34
Type	:	cyclic
Ratio	:	0.00072
AKT	AP1	Apoptosis	ATF2	ATM	BCL2	CREB	DNA_damage	DUSP1	EGFR	EGFR_stimulus	ELK1	ERK	FGFR3	FGFR3_stimulus	FOS	FOXO3	FRS2	GAB1	GADD45	GRB2	Growth_Arrest	JNK	JUN	MAP3K1_3	MAX	MDM2	MEK1_2	MSK	MTK1	MYC	p14	p21	p38	p53	p70	PDK1	PI3K	PKC	PLCG	PPP2CA	Proliferation	PTEN	RAF	RAS	RSK	SMAD	SOS	SPRY	TAK1
1	0	0	0	0	1	0	0	1	1	0	0	0	0	1	0	0	0	1	0	1	0	1	0	1	0	1	0	0	0	0	0	0	1	0	0	1	1	1	1	0	0	0	0	1	0	0	1	0	0
1	0	0	1	0	0	0	0	0	1	0	1	0	0	1	0	0	0	1	0	1	0	0	1	1	1	1	1	1	0	0	0	0	0	0	0	1	1	1	1	1	0	0	0	1	0	0	1	0	0
1	1	0	0	0	0	1	0	0	1	0	0	1	0	1	0	0	0	1	0	1	0	1	0	1	0	1	0	0	0	1	0	0	1	0	0	1	1	1	1	0	0	0	0	1	0	0	1	0	0
1	0	0	1	0	1	0	0	1	1	0	1	0	0	1	0	0	0	1	0	1	0	1	1	1	1	1	0	1	0	0	0	0	1	0	1	1	1	1	1	1	0	0	0	1	1	0	1	1	0
1	1	0	1	0	0	1	0	0	1	0	1	0	0	1	0	0	0	1	0	1	0	0	1	1	1	1	0	1	0	1	0	0	0	0	0	1	1	1	1	1	0	0	0	1	0	0	0	0	0
1	1	0	0	0	1	1	0	1	1	0	0	0	0	1	0	0	0	1	0	1	0	1	0	1	0	1	0	0	0	1	0	0	1	0	0	1	1	1	1	0	0	0	0	1	0	0	1	0	0
1	0	0	1	0	1	0	0	1	1	0	1	0	0	1	0	0	0	1	0	1	0	0	1	1	1	1	0	1	0	0	0	0	0	0	0	1	1	1	1	1	0	0	0	1	0	0	1	0	0
1	1	0	0	0	0	1	0	0	1	0	0	0	0	1	0	0	0	1	0	1	0	0	0	1	0	1	0	0	0	1	0	0	0	0	0	1	1	1	1	0	0	0	0	1	0	0	1	0	0
Attractor	35
Type	:	cyclic
Ratio	:	0.00169
AKT	AP1	Apoptosis	ATF2	ATM	BCL2	CREB	DNA_damage	DUSP1	EGFR	EGFR_stimulus	ELK1	ERK	FGFR3	FGFR3_stimulus	FOS	FOXO3	FRS2	GAB1	GADD45	GRB2	Growth_Arrest	JNK	JUN	MAP3K1_3	MAX	MDM2	MEK1_2	MSK	MTK1	MYC	p14	p21	p38	p53	p70	PDK1	PI3K	PKC	PLCG	PPP2CA	Proliferation	PTEN	RAF	RAS	RSK	SMAD	SOS	SPRY	TAK1
1	0	0	0	0	0	0	0	0	1	0	0	0	0	0	0	0	0	1	0	1	0	0	0	1	0	1	1	0	0	0	0	0	0	0	0	1	1	1	1	0	0	0	0	1	0	0	1	0	0
1	0	0	0	0	0	0	0	0	1	0	0	1	0	0	0	0	0	1	0	1	0	1	0	1	0	1	1	0	0	0	0	0	1	0	0	1	1	1	1	0	0	0	0	1	0	0	1	0	0
1	0	0	1	0	0	0	0	0	1	0	1	1	0	0	0	0	0	1	0	1	0	1	1	1	1	1	1	1	0	0	0	0	1	0	1	1	1	1	1	1	0	0	0	1	1	0	1	1	0
1	1	0	1	0	0	1	0	0	1	0	1	1	0	0	1	0	0	1	0	1	0	1	1	1	1	1	0	1	0	1	0	0	1	0	1	1	1	1	1	1	0	0	0	1	1	0	0	1	0
1	1	0	1	0	1	1	0	1	1	0	1	0	0	0	1	0	0	1	0	1	0	1	1	1	1	1	0	1	0	1	0	0	1	0	1	1	1	1	1	1	1	0	0	1	1	0	0	1	0
1	1	0	1	0	1	1	0	1	1	0	1	0	0	0	0	0	0	1	0	1	0	0	1	1	1	1	0	1	0	1	0	0	0	0	0	1	1	1	1	1	1	0	0	1	0	0	0	0	0
1	1	0	0	0	1	1	0	1	1	0	0	0	0	0	0	0	0	1	0	1	0	0	0	1	0	1	0	0	0	1	0	0	0	0	0	1	1	1	1	0	0	0	0	1	0	0	1	0	0
1	0	0	0	0	1	0	0	1	1	0	0	0	0	0	0	0	0	1	0	1	0	0	0	1	0	1	0	0	0	0	0	0	0	0	0	1	1	1	1	0	0	0	0	1	0	0	1	0	0
Attractor	36
Type	:	cyclic
Ratio	:	0.00343
AKT	AP1	Apoptosis	ATF2	ATM	BCL2	CREB	DNA_damage	DUSP1	EGFR	EGFR_stimulus	ELK1	ERK	FGFR3	FGFR3_stimulus	FOS	FOXO3	FRS2	GAB1	GADD45	GRB2	Growth_Arrest	JNK	JUN	MAP3K1_3	MAX	MDM2	MEK1_2	MSK	MTK1	MYC	p14	p21	p38	p53	p70	PDK1	PI3K	PKC	PLCG	PPP2CA	Proliferation	PTEN	RAF	RAS	RSK	SMAD	SOS	SPRY	TAK1
0	0	0	1	0	1	0	0	1	1	1	1	0	0	0	0	0	0	1	0	1	0	1	1	1	1	1	0	1	1	0	0	0	1	0	1	1	1	1	1	1	0	0	0	1	1	0	1	1	0
1	1	0	1	0	0	1	0	0	1	1	1	0	0	0	0	1	0	1	0	1	0	1	1	1	1	0	0	1	0	1	0	0	1	0	0	1	1	1	1	1	0	0	1	1	0	0	0	0	0
1	1	0	1	0	1	1	0	1	1	1	1	0	0	0	0	0	0	1	0	1	0	1	1	1	1	1	0	1	0	1	0	0	1	1	0	1	1	1	1	1	0	0	0	1	0	0	1	0	0
1	1	0	1	0	1	1	0	1	1	1	1	0	0	0	0	0	0	1	1	1	0	0	1	1	1	1	0	1	0	1	0	0	0	0	0	1	1	1	1	1	0	1	0	1	0	0	1	0	0
0	1	0	0	0	1	1	0	1	1	1	0	0	0	0	0	0	0	1	0	1	0	0	0	1	0	1	0	0	1	1	0	0	0	0	0	1	1	1	1	0	0	0	0	1	0	0	1	0	0
1	0	0	0	0	0	0	0	1	1	1	0	0	0	0	0	0	0	1	0	1	0	1	0	1	0	0	0	0	0	0	0	0	1	0	0	1	1	1	1	0	0	0	1	1	0	0	1	0	0
1	0	0	1	0	0	0	0	0	1	1	1	0	0	0	0	0	0	1	0	1	0	0	1	1	1	1	1	1	0	0	0	0	0	1	0	1	1	1	1	1	0	0	0	1	0	0	1	0	0
1	1	0	0	0	0	1	0	0	1	1	0	1	0	0	0	0	0	1	1	1	0	1	0	1	0	1	0	0	0	1	0	0	1	0	0	1	1	1	1	0	0	1	0	1	0	0	1	0	0
Attractor	37
Type	:	cyclic
Ratio	:	0.00631
AKT	AP1	Apoptosis	ATF2	ATM	BCL2	CREB	DNA_damage	DUSP1	EGFR	EGFR_stimulus	ELK1	ERK	FGFR3	FGFR3_stimulus	FOS	FOXO3	FRS2	GAB1	GADD45	GRB2	Growth_Arrest	JNK	JUN	MAP3K1_3	MAX	MDM2	MEK1_2	MSK	MTK1	MYC	p14	p21	p38	p53	p70	PDK1	PI3K	PKC	PLCG	PPP2CA	Proliferation	PTEN	RAF	RAS	RSK	SMAD	SOS	SPRY	TAK1
0	0	0	0	0	1	0	0	1	1	1	0	0	0	0	0	0	0	1	0	1	0	0	0	1	0	1	0	0	1	0	0	0	0	0	0	1	1	1	1	0	0	0	0	1	0	0	1	0	0
1	0	0	0	0	0	0	0	0	1	1	0	0	0	0	0	0	0	1	0	1	0	1	0	1	0	0	1	0	0	0	0	0	1	0	0	1	1	1	1	0	0	0	1	1	0	0	1	0	0
1	0	0	1	0	0	0	0	0	1	1	1	1	0	0	0	0	0	1	0	1	0	1	1	1	1	1	1	1	0	0	0	0	1	1	0	1	1	1	1	1	0	0	0	1	0	0	1	0	0
1	1	0	1	0	0	1	0	0	1	1	1	1	0	0	0	0	0	1	1	1	0	1	1	1	1	1	0	1	0	1	0	0	1	0	1	1	1	1	1	1	0	1	0	1	1	0	1	1	0
0	1	0	1	0	1	1	0	1	1	1	1	0	0	0	1	0	0	1	0	1	0	1	1	1	1	1	0	1	1	1	0	0	1	0	1	1	1	1	1	1	1	0	0	1	1	0	0	1	0
1	1	0	1	0	0	1	0	1	1	1	1	0	0	0	0	1	0	1	0	1	0	1	1	1	1	0	0	1	0	1	0	0	1	0	0	1	1	1	1	1	1	0	1	1	0	0	0	0	0
1	1	0	1	0	1	1	0	1	1	1	1	0	0	0	0	0	0	1	0	1	0	0	1	1	1	1	0	1	0	1	0	0	0	1	0	1	1	1	1	1	0	0	0	1	0	0	1	0	0
1	1	0	0	0	1	1	0	1	1	1	0	0	0	0	0	0	0	1	1	1	0	0	0	1	0	1	0	0	0	1	0	0	0	0	0	1	1	1	1	0	0	1	0	1	0	0	1	0	0
Attractor	38
Type	:	cyclic
Ratio	:	0.01369
AKT	AP1	Apoptosis	ATF2	ATM	BCL2	CREB	DNA_damage	DUSP1	EGFR	EGFR_stimulus	ELK1	ERK	FGFR3	FGFR3_stimulus	FOS	FOXO3	FRS2	GAB1	GADD45	GRB2	Growth_Arrest	JNK	JUN	MAP3K1_3	MAX	MDM2	MEK1_2	MSK	MTK1	MYC	p14	p21	p38	p53	p70	PDK1	PI3K	PKC	PLCG	PPP2CA	Proliferation	PTEN	RAF	RAS	RSK	SMAD	SOS	SPRY	TAK1
0	0	0	1	0	0	0	0	1	1	0	1	0	0	0	0	1	0	1	0	1	0	1	1	1	1	0	0	1	1	0	0	0	1	0	0	1	1	1	1	1	0	0	1	1	0	0	1	0	0
1	1	0	1	0	0	1	0	0	1	0	1	0	0	0	0	1	0	1	0	1	0	1	1	1	1	0	0	1	0	1	0	0	1	1	0	1	1	1	1	1	0	0	1	1	0	0	1	0	0
1	1	1	1	0	1	1	0	1	1	0	1	0	0	0	0	0	0	1	1	1	0	1	1	1	1	1	0	1	0	1	0	0	1	1	0	1	1	1	1	1	0	1	0	1	0	0	1	0	0
0	1	0	1	0	1	1	0	1	1	0	1	0	0	0	0	0	0	1	1	1	0	0	1	1	1	1	0	1	1	1	0	0	0	0	0	1	1	1	1	1	0	1	0	1	0	0	1	0	0
0	1	0	0	0	0	1	0	1	1	0	0	0	0	0	0	0	0	1	0	1	0	1	0	1	0	0	0	0	1	1	0	0	1	0	0	1	1	1	1	0	0	0	1	1	0	0	1	0	0
1	0	0	1	0	0	0	0	1	1	0	1	0	0	0	0	1	0	1	0	1	0	1	1	1	1	0	0	1	0	0	0	0	1	1	0	1	1	1	1	1	0	0	1	1	0	0	1	0	0
1	1	1	1	0	0	1	0	0	1	0	1	0	0	0	0	0	0	1	1	1	0	0	1	1	1	1	0	1	0	1	0	0	0	1	0	1	1	1	1	1	0	1	0	1	0	0	1	0	0
0	1	0	0	0	1	1	0	1	1	0	0	0	0	0	0	0	0	1	1	1	0	1	0	1	0	1	0	0	1	1	0	0	1	0	0	1	1	1	1	0	0	1	0	1	0	0	1	0	0
Attractor	39
Type	:	cyclic
Ratio	:	0.00699
AKT	AP1	Apoptosis	ATF2	ATM	BCL2	CREB	DNA_damage	DUSP1	EGFR	EGFR_stimulus	ELK1	ERK	FGFR3	FGFR3_stimulus	FOS	FOXO3	FRS2	GAB1	GADD45	GRB2	Growth_Arrest	JNK	JUN	MAP3K1_3	MAX	MDM2	MEK1_2	MSK	MTK1	MYC	p14	p21	p38	p53	p70	PDK1	PI3K	PKC	PLCG	PPP2CA	Proliferation	PTEN	RAF	RAS	RSK	SMAD	SOS	SPRY	TAK1
0	0	0	0	0	1	0	0	1	1	1	0	0	0	0	0	0	0	1	0	1	0	1	0	1	0	1	0	0	1	0	0	0	1	0	0	1	1	1	1	0	0	0	0	1	0	0	1	0	0
1	0	0	1	0	0	0	0	0	1	1	1	0	0	0	0	1	0	1	0	1	0	1	1	1	1	0	1	1	0	0	0	0	1	0	0	1	1	1	1	1	0	0	1	1	0	0	1	0	0
1	1	0	1	0	0	1	0	0	1	1	1	1	0	0	0	0	0	1	0	1	0	1	1	1	1	1	0	1	0	1	0	0	1	1	0	1	1	1	1	1	0	0	0	1	0	0	1	0	0
1	1	0	1	0	1	1	0	1	1	1	1	0	0	0	0	0	0	1	1	1	0	1	1	1	1	1	0	1	0	1	0	0	1	0	1	1	1	1	1	1	0	1	0	1	1	0	1	1	0
0	1	0	1	0	1	1	0	1	1	1	1	0	0	0	0	0	0	1	0	1	0	0	1	1	1	1	0	1	1	1	0	0	0	0	0	1	1	1	1	1	1	0	0	1	0	0	0	0	0
1	1	0	0	0	0	1	0	1	1	1	0	0	0	0	0	0	0	1	0	1	0	1	0	1	0	0	0	0	0	1	0	0	1	0	0	1	1	1	1	0	0	0	1	1	0	0	1	0	0
1	0	0	1	0	1	0	0	1	1	1	1	0	0	0	0	0	0	1	0	1	0	0	1	1	1	1	0	1	0	0	0	0	0	1	0	1	1	1	1	1	0	0	0	1	0	0	1	0	0
1	1	0	0	0	0	1	0	0	1	1	0	0	0	0	0	0	0	1	1	1	0	0	0	1	0	1	0	0	0	1	0	0	0	0	0	1	1	1	1	0	0	1	0	1	0	0	1	0	0
Attractor	40
Type	:	cyclic
Ratio	:	0.00351
AKT	AP1	Apoptosis	ATF2	ATM	BCL2	CREB	DNA_damage	DUSP1	EGFR	EGFR_stimulus	ELK1	ERK	FGFR3	FGFR3_stimulus	FOS	FOXO3	FRS2	GAB1	GADD45	GRB2	Growth_Arrest	JNK	JUN	MAP3K1_3	MAX	MDM2	MEK1_2	MSK	MTK1	MYC	p14	p21	p38	p53	p70	PDK1	PI3K	PKC	PLCG	PPP2CA	Proliferation	PTEN	RAF	RAS	RSK	SMAD	SOS	SPRY	TAK1
0	0	0	1	0	1	0	0	1	1	0	1	0	0	1	0	0	0	1	0	1	0	1	1	1	1	1	0	1	1	0	0	0	1	0	1	1	1	1	1	1	0	0	0	1	1	0	1	1	0
1	1	0	1	0	0	1	0	0	1	0	1	0	0	1	0	1	0	1	0	1	0	1	1	1	1	0	0	1	0	1	0	0	1	0	0	1	1	1	1	1	0	0	1	1	0	0	0	0	0
1	1	0	1	0	1	1	0	1	1	0	1	0	0	1	0	0	0	1	0	1	0	1	1	1	1	1	0	1	0	1	0	0	1	1	0	1	1	1	1	1	0	0	0	1	0	0	1	0	0
1	1	0	1	0	1	1	0	1	1	0	1	0	0	1	0	0	0	1	1	1	0	0	1	1	1	1	0	1	0	1	0	0	0	0	0	1	1	1	1	1	0	1	0	1	0	0	1	0	0
0	1	0	0	0	1	1	0	1	1	0	0	0	0	1	0	0	0	1	0	1	0	0	0	1	0	1	0	0	1	1	0	0	0	0	0	1	1	1	1	0	0	0	0	1	0	0	1	0	0
1	0	0	0	0	0	0	0	1	1	0	0	0	0	1	0	0	0	1	0	1	0	1	0	1	0	0	0	0	0	0	0	0	1	0	0	1	1	1	1	0	0	0	1	1	0	0	1	0	0
1	0	0	1	0	0	0	0	0	1	0	1	0	0	1	0	0	0	1	0	1	0	0	1	1	1	1	1	1	0	0	0	0	0	1	0	1	1	1	1	1	0	0	0	1	0	0	1	0	0
1	1	0	0	0	0	1	0	0	1	0	0	1	0	1	0	0	0	1	1	1	0	1	0	1	0	1	0	0	0	1	0	0	1	0	0	1	1	1	1	0	0	1	0	1	0	0	1	0	0
Attractor	41
Type	:	cyclic
Ratio	:	0.00347
AKT	AP1	Apoptosis	ATF2	ATM	BCL2	CREB	DNA_damage	DUSP1	EGFR	EGFR_stimulus	ELK1	ERK	FGFR3	FGFR3_stimulus	FOS	FOXO3	FRS2	GAB1	GADD45	GRB2	Growth_Arrest	JNK	JUN	MAP3K1_3	MAX	MDM2	MEK1_2	MSK	MTK1	MYC	p14	p21	p38	p53	p70	PDK1	PI3K	PKC	PLCG	PPP2CA	Proliferation	PTEN	RAF	RAS	RSK	SMAD	SOS	SPRY	TAK1
0	0	0	1	0	1	0	0	1	1	1	1	0	0	1	0	0	0	1	0	1	0	1	1	1	1	1	0	1	1	0	0	0	1	0	1	1	1	1	1	1	0	0	0	1	1	0	1	1	0
1	1	0	1	0	0	1	0	0	1	1	1	0	0	1	0	1	0	1	0	1	0	1	1	1	1	0	0	1	0	1	0	0	1	0	0	1	1	1	1	1	0	0	1	1	0	0	0	0	0
1	1	0	1	0	1	1	0	1	1	1	1	0	0	1	0	0	0	1	0	1	0	1	1	1	1	1	0	1	0	1	0	0	1	1	0	1	1	1	1	1	0	0	0	1	0	0	1	0	0
1	1	0	1	0	1	1	0	1	1	1	1	0	0	1	0	0	0	1	1	1	0	0	1	1	1	1	0	1	0	1	0	0	0	0	0	1	1	1	1	1	0	1	0	1	0	0	1	0	0
0	1	0	0	0	1	1	0	1	1	1	0	0	0	1	0	0	0	1	0	1	0	0	0	1	0	1	0	0	1	1	0	0	0	0	0	1	1	1	1	0	0	0	0	1	0	0	1	0	0
1	0	0	0	0	0	0	0	1	1	1	0	0	0	1	0	0	0	1	0	1	0	1	0	1	0	0	0	0	0	0	0	0	1	0	0	1	1	1	1	0	0	0	1	1	0	0	1	0	0
1	0	0	1	0	0	0	0	0	1	1	1	0	0	1	0	0	0	1	0	1	0	0	1	1	1	1	1	1	0	0	0	0	0	1	0	1	1	1	1	1	0	0	0	1	0	0	1	0	0
1	1	0	0	0	0	1	0	0	1	1	0	1	0	1	0	0	0	1	1	1	0	1	0	1	0	1	0	0	0	1	0	0	1	0	0	1	1	1	1	0	0	1	0	1	0	0	1	0	0
Attractor	42
Type	:	cyclic
Ratio	:	0.00344
AKT	AP1	Apoptosis	ATF2	ATM	BCL2	CREB	DNA_damage	DUSP1	EGFR	EGFR_stimulus	ELK1	ERK	FGFR3	FGFR3_stimulus	FOS	FOXO3	FRS2	GAB1	GADD45	GRB2	Growth_Arrest	JNK	JUN	MAP3K1_3	MAX	MDM2	MEK1_2	MSK	MTK1	MYC	p14	p21	p38	p53	p70	PDK1	PI3K	PKC	PLCG	PPP2CA	Proliferation	PTEN	RAF	RAS	RSK	SMAD	SOS	SPRY	TAK1
0	0	0	1	0	1	0	0	1	1	0	1	0	0	1	0	0	0	1	0	1	0	0	1	1	1	1	0	1	1	0	0	0	0	0	0	1	1	1	1	1	0	0	0	1	0	0	1	0	0
1	1	0	0	0	0	1	0	0	1	0	0	0	0	1	0	0	0	1	0	1	0	1	0	1	0	0	0	0	0	1	0	0	1	0	0	1	1	1	1	0	0	0	1	1	0	0	1	0	0
1	0	0	1	0	1	0	0	1	1	0	1	0	0	1	0	0	0	1	0	1	0	1	1	1	1	1	0	1	0	0	0	0	1	1	0	1	1	1	1	1	0	0	0	1	0	0	1	0	0
1	1	0	1	0	0	1	0	0	1	0	1	0	0	1	0	0	0	1	1	1	0	0	1	1	1	1	0	1	0	1	0	0	0	0	0	1	1	1	1	1	0	1	0	1	0	0	1	0	0
0	1	0	0	0	1	1	0	1	1	0	0	0	0	1	0	0	0	1	0	1	0	1	0	1	0	1	0	0	1	1	0	0	1	0	0	1	1	1	1	0	0	0	0	1	0	0	1	0	0
1	0	0	1	0	0	0	0	1	1	0	1	0	0	1	0	1	0	1	0	1	0	1	1	1	1	0	0	1	0	0	0	0	1	0	0	1	1	1	1	1	0	0	1	1	0	0	1	0	0
1	1	0	1	0	0	1	0	0	1	0	1	0	0	1	0	0	0	1	0	1	0	0	1	1	1	1	0	1	0	1	0	0	0	1	0	1	1	1	1	1	0	0	0	1	0	0	1	0	0
1	1	0	0	0	1	1	0	1	1	0	0	0	0	1	0	0	0	1	1	1	0	1	0	1	0	1	0	0	0	1	0	0	1	0	0	1	1	1	1	0	0	1	0	1	0	0	1	0	0
Attractor	43
Type	:	cyclic
Ratio	:	0.00205
AKT	AP1	Apoptosis	ATF2	ATM	BCL2	CREB	DNA_damage	DUSP1	EGFR	EGFR_stimulus	ELK1	ERK	FGFR3	FGFR3_stimulus	FOS	FOXO3	FRS2	GAB1	GADD45	GRB2	Growth_Arrest	JNK	JUN	MAP3K1_3	MAX	MDM2	MEK1_2	MSK	MTK1	MYC	p14	p21	p38	p53	p70	PDK1	PI3K	PKC	PLCG	PPP2CA	Proliferation	PTEN	RAF	RAS	RSK	SMAD	SOS	SPRY	TAK1
1	0	0	0	0	0	0	0	0	1	1	0	0	0	1	0	0	0	1	0	1	0	0	0	1	0	1	1	0	0	0	0	0	0	0	0	1	1	1	1	0	0	0	0	1	0	0	1	0	0
1	0	0	0	0	0	0	0	0	1	1	0	1	0	1	0	0	0	1	0	1	0	1	0	1	0	1	1	0	0	0	0	0	1	0	0	1	1	1	1	0	0	0	0	1	0	0	1	0	0
1	0	0	1	0	0	0	0	0	1	1	1	1	0	1	0	0	0	1	0	1	0	1	1	1	1	1	1	1	0	0	0	0	1	0	1	1	1	1	1	1	0	0	0	1	1	0	1	1	0
1	1	0	1	0	0	1	0	0	1	1	1	1	0	1	1	0	0	1	0	1	0	1	1	1	1	1	0	1	0	1	0	0	1	0	1	1	1	1	1	1	0	0	0	1	1	0	0	1	0
1	1	0	1	0	1	1	0	1	1	1	1	0	0	1	1	0	0	1	0	1	0	1	1	1	1	1	0	1	0	1	0	0	1	0	1	1	1	1	1	1	1	0	0	1	1	0	0	1	0
1	1	0	1	0	1	1	0	1	1	1	1	0	0	1	0	0	0	1	0	1	0	0	1	1	1	1	0	1	0	1	0	0	0	0	0	1	1	1	1	1	1	0	0	1	0	0	0	0	0
1	1	0	0	0	1	1	0	1	1	1	0	0	0	1	0	0	0	1	0	1	0	0	0	1	0	1	0	0	0	1	0	0	0	0	0	1	1	1	1	0	0	0	0	1	0	0	1	0	0
1	0	0	0	0	1	0	0	1	1	1	0	0	0	1	0	0	0	1	0	1	0	0	0	1	0	1	0	0	0	0	0	0	0	0	0	1	1	1	1	0	0	0	0	1	0	0	1	0	0
Attractor	44
Type	:	cyclic
Ratio	:	0.00682
AKT	AP1	Apoptosis	ATF2	ATM	BCL2	CREB	DNA_damage	DUSP1	EGFR	EGFR_stimulus	ELK1	ERK	FGFR3	FGFR3_stimulus	FOS	FOXO3	FRS2	GAB1	GADD45	GRB2	Growth_Arrest	JNK	JUN	MAP3K1_3	MAX	MDM2	MEK1_2	MSK	MTK1	MYC	p14	p21	p38	p53	p70	PDK1	PI3K	PKC	PLCG	PPP2CA	Proliferation	PTEN	RAF	RAS	RSK	SMAD	SOS	SPRY	TAK1
0	0	0	0	0	1	0	0	1	1	0	0	0	0	1	0	0	0	1	0	1	0	0	0	1	0	1	0	0	1	0	0	0	0	0	0	1	1	1	1	0	0	0	0	1	0	0	1	0	0
1	0	0	0	0	0	0	0	0	1	0	0	0	0	1	0	0	0	1	0	1	0	1	0	1	0	0	1	0	0	0	0	0	1	0	0	1	1	1	1	0	0	0	1	1	0	0	1	0	0
1	0	0	1	0	0	0	0	0	1	0	1	1	0	1	0	0	0	1	0	1	0	1	1	1	1	1	1	1	0	0	0	0	1	1	0	1	1	1	1	1	0	0	0	1	0	0	1	0	0
1	1	0	1	0	0	1	0	0	1	0	1	1	0	1	0	0	0	1	1	1	0	1	1	1	1	1	0	1	0	1	0	0	1	0	1	1	1	1	1	1	0	1	0	1	1	0	1	1	0
0	1	0	1	0	1	1	0	1	1	0	1	0	0	1	1	0	0	1	0	1	0	1	1	1	1	1	0	1	1	1	0	0	1	0	1	1	1	1	1	1	1	0	0	1	1	0	0	1	0
1	1	0	1	0	0	1	0	1	1	0	1	0	0	1	0	1	0	1	0	1	0	1	1	1	1	0	0	1	0	1	0	0	1	0	0	1	1	1	1	1	1	0	1	1	0	0	0	0	0
1	1	0	1	0	1	1	0	1	1	0	1	0	0	1	0	0	0	1	0	1	0	0	1	1	1	1	0	1	0	1	0	0	0	1	0	1	1	1	1	1	0	0	0	1	0	0	1	0	0
1	1	0	0	0	1	1	0	1	1	0	0	0	0	1	0	0	0	1	1	1	0	0	0	1	0	1	0	0	0	1	0	0	0	0	0	1	1	1	1	0	0	1	0	1	0	0	1	0	0
Attractor	45
Type	:	point
Ratio	:	0.00082
AKT	AP1	Apoptosis	ATF2	ATM	BCL2	CREB	DNA_damage	DUSP1	EGFR	EGFR_stimulus	ELK1	ERK	FGFR3	FGFR3_stimulus	FOS	FOXO3	FRS2	GAB1	GADD45	GRB2	Growth_Arrest	JNK	JUN	MAP3K1_3	MAX	MDM2	MEK1_2	MSK	MTK1	MYC	p14	p21	p38	p53	p70	PDK1	PI3K	PKC	PLCG	PPP2CA	Proliferation	PTEN	RAF	RAS	RSK	SMAD	SOS	SPRY	TAK1
1	1	0	1	0	1	1	0	1	1	0	1	0	0	0	0	0	0	1	1	1	0	1	1	1	1	1	0	1	1	1	0	0	1	0	0	1	1	1	1	1	0	0	0	1	0	1	1	0	1
Attractor	46
Type	:	point
Ratio	:	0.00087
AKT	AP1	Apoptosis	ATF2	ATM	BCL2	CREB	DNA_damage	DUSP1	EGFR	EGFR_stimulus	ELK1	ERK	FGFR3	FGFR3_stimulus	FOS	FOXO3	FRS2	GAB1	GADD45	GRB2	Growth_Arrest	JNK	JUN	MAP3K1_3	MAX	MDM2	MEK1_2	MSK	MTK1	MYC	p14	p21	p38	p53	p70	PDK1	PI3K	PKC	PLCG	PPP2CA	Proliferation	PTEN	RAF	RAS	RSK	SMAD	SOS	SPRY	TAK1
1	1	0	1	0	1	1	0	1	1	0	1	0	0	1	0	0	0	1	1	1	0	1	1	1	1	1	0	1	1	1	0	0	1	0	0	1	1	1	1	1	0	0	0	1	0	1	1	0	1
Attractor	47
Type	:	cyclic
Ratio	:	0.00339
AKT	AP1	Apoptosis	ATF2	ATM	BCL2	CREB	DNA_damage	DUSP1	EGFR	EGFR_stimulus	ELK1	ERK	FGFR3	FGFR3_stimulus	FOS	FOXO3	FRS2	GAB1	GADD45	GRB2	Growth_Arrest	JNK	JUN	MAP3K1_3	MAX	MDM2	MEK1_2	MSK	MTK1	MYC	p14	p21	p38	p53	p70	PDK1	PI3K	PKC	PLCG	PPP2CA	Proliferation	PTEN	RAF	RAS	RSK	SMAD	SOS	SPRY	TAK1
0	0	0	1	0	1	0	0	1	1	0	1	0	0	0	0	0	0	1	0	1	0	0	1	1	1	1	0	1	1	0	0	0	0	0	0	1	1	1	1	1	0	0	0	1	0	0	1	0	0
1	1	0	0	0	0	1	0	0	1	0	0	0	0	0	0	0	0	1	0	1	0	1	0	1	0	0	0	0	0	1	0	0	1	0	0	1	1	1	1	0	0	0	1	1	0	0	1	0	0
1	0	0	1	0	1	0	0	1	1	0	1	0	0	0	0	0	0	1	0	1	0	1	1	1	1	1	0	1	0	0	0	0	1	1	0	1	1	1	1	1	0	0	0	1	0	0	1	0	0
1	1	0	1	0	0	1	0	0	1	0	1	0	0	0	0	0	0	1	1	1	0	0	1	1	1	1	0	1	0	1	0	0	0	0	0	1	1	1	1	1	0	1	0	1	0	0	1	0	0
0	1	0	0	0	1	1	0	1	1	0	0	0	0	0	0	0	0	1	0	1	0	1	0	1	0	1	0	0	1	1	0	0	1	0	0	1	1	1	1	0	0	0	0	1	0	0	1	0	0
1	0	0	1	0	0	0	0	1	1	0	1	0	0	0	0	1	0	1	0	1	0	1	1	1	1	0	0	1	0	0	0	0	1	0	0	1	1	1	1	1	0	0	1	1	0	0	1	0	0
1	1	0	1	0	0	1	0	0	1	0	1	0	0	0	0	0	0	1	0	1	0	0	1	1	1	1	0	1	0	1	0	0	0	1	0	1	1	1	1	1	0	0	0	1	0	0	1	0	0
1	1	0	0	0	1	1	0	1	1	0	0	0	0	0	0	0	0	1	1	1	0	1	0	1	0	1	0	0	0	1	0	0	1	0	0	1	1	1	1	0	0	1	0	1	0	0	1	0	0
Attractor	48
Type	:	cyclic
Ratio	:	0.00067
AKT	AP1	Apoptosis	ATF2	ATM	BCL2	CREB	DNA_damage	DUSP1	EGFR	EGFR_stimulus	ELK1	ERK	FGFR3	FGFR3_stimulus	FOS	FOXO3	FRS2	GAB1	GADD45	GRB2	Growth_Arrest	JNK	JUN	MAP3K1_3	MAX	MDM2	MEK1_2	MSK	MTK1	MYC	p14	p21	p38	p53	p70	PDK1	PI3K	PKC	PLCG	PPP2CA	Proliferation	PTEN	RAF	RAS	RSK	SMAD	SOS	SPRY	TAK1
1	0	0	0	0	1	0	0	1	1	1	0	0	0	0	0	0	0	1	0	1	0	1	0	1	0	1	0	0	0	0	0	0	1	0	0	1	1	1	1	0	0	0	0	1	0	0	1	0	0
1	0	0	1	0	0	0	0	0	1	1	1	0	0	0	0	0	0	1	0	1	0	0	1	1	1	1	1	1	0	0	0	0	0	0	0	1	1	1	1	1	0	0	0	1	0	0	1	0	0
1	1	0	0	0	0	1	0	0	1	1	0	1	0	0	0	0	0	1	0	1	0	1	0	1	0	1	0	0	0	1	0	0	1	0	0	1	1	1	1	0	0	0	0	1	0	0	1	0	0
1	0	0	1	0	1	0	0	1	1	1	1	0	0	0	0	0	0	1	0	1	0	1	1	1	1	1	0	1	0	0	0	0	1	0	1	1	1	1	1	1	0	0	0	1	1	0	1	1	0
1	1	0	1	0	0	1	0	0	1	1	1	0	0	0	0	0	0	1	0	1	0	0	1	1	1	1	0	1	0	1	0	0	0	0	0	1	1	1	1	1	0	0	0	1	0	0	0	0	0
1	1	0	0	0	1	1	0	1	1	1	0	0	0	0	0	0	0	1	0	1	0	1	0	1	0	1	0	0	0	1	0	0	1	0	0	1	1	1	1	0	0	0	0	1	0	0	1	0	0
1	0	0	1	0	1	0	0	1	1	1	1	0	0	0	0	0	0	1	0	1	0	0	1	1	1	1	0	1	0	0	0	0	0	0	0	1	1	1	1	1	0	0	0	1	0	0	1	0	0
1	1	0	0	0	0	1	0	0	1	1	0	0	0	0	0	0	0	1	0	1	0	0	0	1	0	1	0	0	0	1	0	0	0	0	0	1	1	1	1	0	0	0	0	1	0	0	1	0	0
Attractor	49
Type	:	cyclic
Ratio	:	0.00166
AKT	AP1	Apoptosis	ATF2	ATM	BCL2	CREB	DNA_damage	DUSP1	EGFR	EGFR_stimulus	ELK1	ERK	FGFR3	FGFR3_stimulus	FOS	FOXO3	FRS2	GAB1	GADD45	GRB2	Growth_Arrest	JNK	JUN	MAP3K1_3	MAX	MDM2	MEK1_2	MSK	MTK1	MYC	p14	p21	p38	p53	p70	PDK1	PI3K	PKC	PLCG	PPP2CA	Proliferation	PTEN	RAF	RAS	RSK	SMAD	SOS	SPRY	TAK1
1	0	0	0	0	0	0	0	0	1	0	0	0	0	1	0	0	0	1	0	1	0	0	0	1	0	1	1	0	0	0	0	0	0	0	0	1	1	1	1	0	0	0	0	1	0	0	1	0	0
1	0	0	0	0	0	0	0	0	1	0	0	1	0	1	0	0	0	1	0	1	0	1	0	1	0	1	1	0	0	0	0	0	1	0	0	1	1	1	1	0	0	0	0	1	0	0	1	0	0
1	0	0	1	0	0	0	0	0	1	0	1	1	0	1	0	0	0	1	0	1	0	1	1	1	1	1	1	1	0	0	0	0	1	0	1	1	1	1	1	1	0	0	0	1	1	0	1	1	0
1	1	0	1	0	0	1	0	0	1	0	1	1	0	1	1	0	0	1	0	1	0	1	1	1	1	1	0	1	0	1	0	0	1	0	1	1	1	1	1	1	0	0	0	1	1	0	0	1	0
1	1	0	1	0	1	1	0	1	1	0	1	0	0	1	1	0	0	1	0	1	0	1	1	1	1	1	0	1	0	1	0	0	1	0	1	1	1	1	1	1	1	0	0	1	1	0	0	1	0
1	1	0	1	0	1	1	0	1	1	0	1	0	0	1	0	0	0	1	0	1	0	0	1	1	1	1	0	1	0	1	0	0	0	0	0	1	1	1	1	1	1	0	0	1	0	0	0	0	0
1	1	0	0	0	1	1	0	1	1	0	0	0	0	1	0	0	0	1	0	1	0	0	0	1	0	1	0	0	0	1	0	0	0	0	0	1	1	1	1	0	0	0	0	1	0	0	1	0	0
1	0	0	0	0	1	0	0	1	1	0	0	0	0	1	0	0	0	1	0	1	0	0	0	1	0	1	0	0	0	0	0	0	0	0	0	1	1	1	1	0	0	0	0	1	0	0	1	0	0
Attractor	50
Type	:	cyclic
Ratio	:	0.00062
AKT	AP1	Apoptosis	ATF2	ATM	BCL2	CREB	DNA_damage	DUSP1	EGFR	EGFR_stimulus	ELK1	ERK	FGFR3	FGFR3_stimulus	FOS	FOXO3	FRS2	GAB1	GADD45	GRB2	Growth_Arrest	JNK	JUN	MAP3K1_3	MAX	MDM2	MEK1_2	MSK	MTK1	MYC	p14	p21	p38	p53	p70	PDK1	PI3K	PKC	PLCG	PPP2CA	Proliferation	PTEN	RAF	RAS	RSK	SMAD	SOS	SPRY	TAK1
1	0	0	0	0	1	0	0	1	1	1	0	0	0	1	0	0	0	1	0	1	0	1	0	1	0	1	0	0	0	0	0	0	1	0	0	1	1	1	1	0	0	0	0	1	0	0	1	0	0
1	0	0	1	0	0	0	0	0	1	1	1	0	0	1	0	0	0	1	0	1	0	0	1	1	1	1	1	1	0	0	0	0	0	0	0	1	1	1	1	1	0	0	0	1	0	0	1	0	0
1	1	0	0	0	0	1	0	0	1	1	0	1	0	1	0	0	0	1	0	1	0	1	0	1	0	1	0	0	0	1	0	0	1	0	0	1	1	1	1	0	0	0	0	1	0	0	1	0	0
1	0	0	1	0	1	0	0	1	1	1	1	0	0	1	0	0	0	1	0	1	0	1	1	1	1	1	0	1	0	0	0	0	1	0	1	1	1	1	1	1	0	0	0	1	1	0	1	1	0
1	1	0	1	0	0	1	0	0	1	1	1	0	0	1	0	0	0	1	0	1	0	0	1	1	1	1	0	1	0	1	0	0	0	0	0	1	1	1	1	1	0	0	0	1	0	0	0	0	0
1	1	0	0	0	1	1	0	1	1	1	0	0	0	1	0	0	0	1	0	1	0	1	0	1	0	1	0	0	0	1	0	0	1	0	0	1	1	1	1	0	0	0	0	1	0	0	1	0	0
1	0	0	1	0	1	0	0	1	1	1	1	0	0	1	0	0	0	1	0	1	0	0	1	1	1	1	0	1	0	0	0	0	0	0	0	1	1	1	1	1	0	0	0	1	0	0	1	0	0
1	1	0	0	0	0	1	0	0	1	1	0	0	0	1	0	0	0	1	0	1	0	0	0	1	0	1	0	0	0	1	0	0	0	0	0	1	1	1	1	0	0	0	0	1	0	0	1	0	0
Attractor	51
Type	:	point
Ratio	:	0.00086
AKT	AP1	Apoptosis	ATF2	ATM	BCL2	CREB	DNA_damage	DUSP1	EGFR	EGFR_stimulus	ELK1	ERK	FGFR3	FGFR3_stimulus	FOS	FOXO3	FRS2	GAB1	GADD45	GRB2	Growth_Arrest	JNK	JUN	MAP3K1_3	MAX	MDM2	MEK1_2	MSK	MTK1	MYC	p14	p21	p38	p53	p70	PDK1	PI3K	PKC	PLCG	PPP2CA	Proliferation	PTEN	RAF	RAS	RSK	SMAD	SOS	SPRY	TAK1
1	1	0	1	0	1	1	0	1	1	1	1	0	0	1	0	0	0	1	1	1	0	1	1	1	1	1	0	1	1	1	0	0	1	0	0	1	1	1	1	1	0	0	0	1	0	1	1	0	1
Attractor	52
Type	:	cyclic
Ratio	:	0.00066
2	AP1	Apoptosis	ATF2	ATM	BCL2	CREB	DNA_damage	DUSP1	EGFR	EGFR_stimulus	ELK1	ERK	FGFR3	FGFR3_stimulus	FOS	FOXO3	FRS2	GAB1	GADD45	GRB2	Growth_Arrest	JNK	JUN	MAP3K1_3	MAX	MDM2	MEK1_2	MSK	MTK1	MYC	p14	p21	p38	p53	p70	PDK1	PI3K	PKC	PLCG	PPP2CA	Proliferation	PTEN	RAF	RAS	RSK	SMAD	SOS	SPRY	TAK1
1	0	0	0	0	1	0	0	1	1	0	0	0	0	0	0	0	0	1	0	1	0	1	0	1	0	1	0	0	0	0	0	0	1	0	0	1	1	1	1	0	0	0	0	1	0	0	1	0	0
1	0	0	1	0	0	0	0	0	1	0	1	0	0	0	0	0	0	1	0	1	0	0	1	1	1	1	1	1	0	0	0	0	0	0	0	1	1	1	1	1	0	0	0	1	0	0	1	0	0
1	1	0	0	0	0	1	0	0	1	0	0	1	0	0	0	0	0	1	0	1	0	1	0	1	0	1	0	0	0	1	0	0	1	0	0	1	1	1	1	0	0	0	0	1	0	0	1	0	0
1	0	0	1	0	1	0	0	1	1	0	1	0	0	0	0	0	0	1	0	1	0	1	1	1	1	1	0	1	0	0	0	0	1	0	1	1	1	1	1	1	0	0	0	1	1	0	1	1	0
1	1	0	1	0	0	1	0	0	1	0	1	0	0	0	0	0	0	1	0	1	0	0	1	1	1	1	0	1	0	1	0	0	0	0	0	1	1	1	1	1	0	0	0	1	0	0	0	0	0
1	1	0	0	0	1	1	0	1	1	0	0	0	0	0	0	0	0	1	0	1	0	1	0	1	0	1	0	0	0	1	0	0	1	0	0	1	1	1	1	0	0	0	0	1	0	0	1	0	0
1	0	0	1	0	1	0	0	1	1	0	1	0	0	0	0	0	0	1	0	1	0	0	1	1	1	1	0	1	0	0	0	0	0	0	0	1	1	1	1	1	0	0	0	1	0	0	1	0	0
1	1	0	0	0	0	1	0	0	1	0	0	0	0	0	0	0	0	1	0	1	0	0	0	1	0	1	0	0	0	1	0	0	0	0	0	1	1	1	1	0	0	0	0	1	0	0	1	0	0
[truncated: 3 more columns]

## Sheet: r10_RealAttractors
Attractor	1
Type	:	point
Ratio	:	0.06339
AKT	AP1	Apoptosis	ATF2	ATM	BCL2	CREB	DNA_damage	DUSP1	EGFR	EGFR_stimulus	ELK1	ERK	FGFR3	FGFR3_stimulus	FOS	FOXO3	FRS2	GAB1	GADD45	GRB2	Growth_Arrest	JNK	JUN	MAP3K1_3	MAX	MDM2	MEK1_2	MSK	MTK1	MYC	p14	p21	p38	p53	p70	PDK1	PI3K	PKC	PLCG	PPP2CA	Proliferation	PTEN	RAF	RAS	RSK	SMAD	SOS	SPRY	TAK1
0	1	1	1	1	0	1	1	1	0	0	1	0	1	1	0	1	0	1	1	1	1	1	1	1	1	1	0	1	1	1	0	1	1	1	0	1	1	1	1	1	0	1	1	1	0	1	1	0	1
Attractor	2
Type	:	cyclic
Ratio	:	0.06319
AKT	AP1	Apoptosis	ATF2	ATM	BCL2	CREB	DNA_damage	DUSP1	EGFR	EGFR_stimulus	ELK1	ERK	FGFR3	FGFR3_stimulus	FOS	FOXO3	FRS2	GAB1	GADD45	GRB2	Growth_Arrest	JNK	JUN	MAP3K1_3	MAX	MDM2	MEK1_2	MSK	MTK1	MYC	p14	p21	p38	p53	p70	PDK1	PI3K	PKC	PLCG	PPP2CA	Proliferation	PTEN	RAF	RAS	RSK	SMAD	SOS	SPRY	TAK1
0	1	1	1	1	0	1	1	1	0	0	1	0	1	0	0	1	0	1	1	0	1	1	1	1	1	1	0	1	1	1	0	1	1	1	0	1	1	1	1	1	0	1	1	1	0	0	1	0	0
0	1	1	1	1	0	1	1	1	0	0	1	0	1	0	0	1	1	1	1	0	1	1	1	1	1	1	0	1	1	1	0	1	1	1	0	1	1	1	1	1	0	1	1	1	0	0	0	0	0
0	1	1	1	1	0	1	1	1	0	0	1	0	1	0	0	1	1	1	1	1	1	1	1	1	1	1	0	1	1	1	0	1	1	1	0	1	1	1	1	1	0	1	1	1	0	0	0	0	0
0	1	1	1	1	0	1	1	1	0	0	1	0	1	0	0	1	0	1	1	1	1	1	1	1	1	1	0	1	1	1	0	1	1	1	0	1	1	1	1	1	0	1	1	1	0	0	1	0	0
Attractor	3
Type	:	cyclic
Ratio	:	0.01455
AKT	AP1	Apoptosis	ATF2	ATM	BCL2	CREB	DNA_damage	DUSP1	EGFR	EGFR_stimulus	ELK1	ERK	FGFR3	FGFR3_stimulus	FOS	FOXO3	FRS2	GAB1	GADD45	GRB2	Growth_Arrest	JNK	JUN	MAP3K1_3	MAX	MDM2	MEK1_2	MSK	MTK1	MYC	p14	p21	p38	p53	p70	PDK1	PI3K	PKC	PLCG	PPP2CA	Proliferation	PTEN	RAF	RAS	RSK	SMAD	SOS	SPRY	TAK1
0	0	0	0	0	0	0	0	1	0	0	0	0	1	0	0	0	0	1	0	0	0	1	0	1	0	0	0	0	1	0	0	0	1	0	0	1	1	1	1	0	0	0	1	1	0	0	1	0	0
1	0	0	1	0	0	0	0	0	0	0	1	0	1	0	0	1	1	1	0	0	0	1	1	1	1	0	1	1	0	0	0	0	1	1	0	1	1	1	1	1	0	0	1	1	0	0	0	0	0
1	1	1	1	0	0	1	0	0	0	0	1	1	1	0	0	0	1	1	1	1	0	1	1	1	1	1	0	1	0	1	0	0	1	1	0	1	1	1	1	1	0	1	0	1	0	0	0	0	0
0	1	0	1	0	1	1	0	1	0	0	1	0	1	0	0	0	0	1	1	1	0	1	1	1	1	1	0	1	1	1	0	0	1	0	1	1	1	1	1	1	0	1	0	1	1	0	1	1	0
0	1	0	1	0	0	1	0	1	0	0	1	0	1	0	0	1	0	1	0	0	0	1	1	1	1	0	0	1	1	1	0	0	1	0	0	1	1	1	1	1	1	0	1	1	0	0	0	0	0
1	1	0	1	0	0	1	0	1	0	0	1	0	1	0	0	1	1	1	0	0	0	1	1	1	1	0	0	1	0	1	0	0	1	1	0	1	1	1	1	1	0	0	1	1	0	0	0	0	0
1	1	1	1	0	1	1	0	1	0	0	1	0	1	0	0	0	1	1	1	1	0	0	1	1	1	1	0	1	0	1	0	0	0	1	0	1	1	1	1	1	0	1	0	1	0	0	0	0	0
0	1	0	0	0	1	1	0	1	0	0	0	0	1	0	0	0	0	1	1	1	0	0	0	1	0	1	0	0	1	1	0	0	0	0	0	1	1	1	1	0	0	1	0	1	0	0	1	0	0
Attractor	4
Type	:	cyclic
Ratio	:	0.01288
AKT	AP1	Apoptosis	ATF2	ATM	BCL2	CREB	DNA_damage	DUSP1	EGFR	EGFR_stimulus	ELK1	ERK	FGFR3	FGFR3_stimulus	FOS	FOXO3	FRS2	GAB1	GADD45	GRB2	Growth_Arrest	JNK	JUN	MAP3K1_3	MAX	MDM2	MEK1_2	MSK	MTK1	MYC	p14	p21	p38	p53	p70	PDK1	PI3K	PKC	PLCG	PPP2CA	Proliferation	PTEN	RAF	RAS	RSK	SMAD	SOS	SPRY	TAK1
0	1	0	1	0	1	1	0	1	0	0	1	0	1	0	0	0	0	1	1	1	0	1	1	1	1	1	0	1	1	1	0	0	1	0	0	1	1	1	1	1	0	0	0	1	0	1	1	0	1
1	1	0	1	0	0	1	0	1	0	0	1	0	1	0	0	1	0	1	1	1	0	1	1	1	1	0	0	1	1	1	0	0	1	0	0	1	1	1	1	1	0	0	1	1	0	1	1	0	1
1	1	0	1	0	1	1	0	1	0	0	1	0	1	0	0	0	0	1	1	1	0	1	1	1	1	1	0	1	1	1	0	0	1	1	0	1	1	1	1	1	0	0	0	1	0	1	1	0	1
1	1	0	1	0	1	1	0	1	0	0	1	0	1	0	0	0	0	1	1	1	0	1	1	1	1	1	0	1	1	1	0	0	1	0	0	1	1	1	1	1	0	1	0	1	0	1	1	0	1
Attractor	5
Type	:	point
Ratio	:	0.06296
AKT	AP1	Apoptosis	ATF2	ATM	BCL2	CREB	DNA_damage	DUSP1	EGFR	EGFR_stimulus	ELK1	ERK	FGFR3	FGFR3_stimulus	FOS	FOXO3	FRS2	GAB1	GADD45	GRB2	Growth_Arrest	JNK	JUN	MAP3K1_3	MAX	MDM2	MEK1_2	MSK	MTK1	MYC	p14	p21	p38	p53	p70	PDK1	PI3K	PKC	PLCG	PPP2CA	Proliferation	PTEN	RAF	RAS	RSK	SMAD	SOS	SPRY	TAK1
0	1	1	1	1	0	1	1	1	0	1	1	0	1	0	0	1	0	1	1	1	1	1	1	1	1	1	0	1	1	1	0	1	1	1	0	1	1	1	1	1	0	1	1	1	0	1	1	0	1
Attractor	6
Type	:	cyclic
Ratio	:	0.04796
AKT	AP1	Apoptosis	ATF2	ATM	BCL2	CREB	DNA_damage	DUSP1	EGFR	EGFR_stimulus	ELK1	ERK	FGFR3	FGFR3_stimulus	FOS	FOXO3	FRS2	GAB1	GADD45	GRB2	Growth_Arrest	JNK	JUN	MAP3K1_3	MAX	MDM2	MEK1_2	MSK	MTK1	MYC	p14	p21	p38	p53	p70	PDK1	PI3K	PKC	PLCG	PPP2CA	Proliferation	PTEN	RAF	RAS	RSK	SMAD	SOS	SPRY	TAK1
0	1	0	1	0	0	1	0	1	0	0	1	0	1	1	0	1	0	1	1	1	0	1	1	1	1	0	0	1	1	1	0	0	1	0	0	1	1	1	1	1	0	0	1	1	0	1	1	0	1
1	1	0	1	0	0	1	0	1	0	0	1	0	1	1	0	1	0	1	1	1	0	1	1	1	1	0	0	1	1	1	0	0	1	1	0	1	1	1	1	1	0	0	1	1	0	1	1	0	1
1	1	1	1	0	1	1	0	1	0	0	1	0	1	1	0	0	0	1	1	1	0	1	1	1	1	1	0	1	1	1	0	0	1	1	0	1	1	1	1	1	0	1	0	1	0	1	1	0	1
0	1	0	1	0	1	1	0	1	0	0	1	0	1	1	0	0	0	1	1	1	0	1	1	1	1	1	0	1	1	1	0	0	1	0	0	1	1	1	1	1	0	1	0	1	0	1	1	0	1
Attractor	7
Type	:	cyclic
Ratio	:	0.06274
AKT	AP1	Apoptosis	ATF2	ATM	BCL2	CREB	DNA_damage	DUSP1	EGFR	EGFR_stimulus	ELK1	ERK	FGFR3	FGFR3_stimulus	FOS	FOXO3	FRS2	GAB1	GADD45	GRB2	Growth_Arrest	JNK	JUN	MAP3K1_3	MAX	MDM2	MEK1_2	MSK	MTK1	MYC	p14	p21	p38	p53	p70	PDK1	PI3K	PKC	PLCG	PPP2CA	Proliferation	PTEN	RAF	RAS	RSK	SMAD	SOS	SPRY	TAK1
0	1	1	1	1	0	1	1	1	0	1	1	0	1	1	0	1	0	1	1	0	1	1	1	1	1	1	0	1	1	1	0	1	1	1	0	1	1	1	1	1	0	1	1	1	0	0	1	0	0
0	1	1	1	1	0	1	1	1	0	1	1	0	1	1	0	1	1	1	1	0	1	1	1	1	1	1	0	1	1	1	0	1	1	1	0	1	1	1	1	1	0	1	1	1	0	0	0	0	0
0	1	1	1	1	0	1	1	1	0	1	1	0	1	1	0	1	1	1	1	1	1	1	1	1	1	1	0	1	1	1	0	1	1	1	0	1	1	1	1	1	0	1	1	1	0	0	0	0	0
0	1	1	1	1	0	1	1	1	0	1	1	0	1	1	0	1	0	1	1	1	1	1	1	1	1	1	0	1	1	1	0	1	1	1	0	1	1	1	1	1	0	1	1	1	0	0	1	0	0
Attractor	8
Type	:	cyclic
Ratio	:	0.01239
AKT	AP1	Apoptosis	ATF2	ATM	BCL2	CREB	DNA_damage	DUSP1	EGFR	EGFR_stimulus	ELK1	ERK	FGFR3	FGFR3_stimulus	FOS	FOXO3	FRS2	GAB1	GADD45	GRB2	Growth_Arrest	JNK	JUN	MAP3K1_3	MAX	MDM2	MEK1_2	MSK	MTK1	MYC	p14	p21	p38	p53	p70	PDK1	PI3K	PKC	PLCG	PPP2CA	Proliferation	PTEN	RAF	RAS	RSK	SMAD	SOS	SPRY	TAK1
0	0	0	0	0	0	0	0	1	0	0	0	0	1	1	0	0	0	1	0	1	0	1	0	1	0	0	0	0	1	0	0	0	1	0	0	1	1	1	1	0	0	0	1	1	0	0	1	0	0
1	0	0	1	0	0	0	0	0	0	0	1	0	1	1	0	1	0	1	0	0	0	1	1	1	1	0	1	1	0	0	0	0	1	1	0	1	1	1	1	1	0	0	1	1	0	0	1	0	0
1	1	1	1	0	0	1	0	0	0	0	1	1	1	1	0	0	1	1	1	0	0	1	1	1	1	1	0	1	0	1	0	0	1	1	0	1	1	1	1	1	0	1	0	1	0	0	0	0	0
0	1	0	1	0	1	1	0	1	0	0	1	0	1	1	0	0	1	1	1	1	0	1	1	1	1	1	0	1	1	1	0	0	1	0	1	1	1	1	1	1	0	1	0	1	1	0	0	1	0
0	1	0	1	0	0	1	0	1	0	0	1	0	1	1	0	1	0	1	0	1	0	1	1	1	1	0	0	1	1	1	0	0	1	0	0	1	1	1	1	1	1	0	1	1	0	0	0	0	0
1	1	0	1	0	0	1	0	1	0	0	1	0	1	1	0	1	0	1	0	0	0	1	1	1	1	0	0	1	0	1	0	0	1	1	0	1	1	1	1	1	0	0	1	1	0	0	1	0	0
1	1	1	1	0	1	1	0	1	0	0	1	0	1	1	0	0	1	1	1	0	0	0	1	1	1	1	0	1	0	1	0	0	0	1	0	1	1	1	1	1	0	1	0	1	0	0	0	0	0
0	1	0	0	0	1	1	0	1	0	0	0	0	1	1	0	0	1	1	1	1	0	0	0	1	0	1	0	0	1	1	0	0	0	0	0	1	1	1	1	0	0	1	0	1	0	0	0	0	0
Attractor	9
Type	:	point
Ratio	:	0.06178
AKT	AP1	Apoptosis	ATF2	ATM	BCL2	CREB	DNA_damage	DUSP1	EGFR	EGFR_stimulus	ELK1	ERK	FGFR3	FGFR3_stimulus	FOS	FOXO3	FRS2	GAB1	GADD45	GRB2	Growth_Arrest	JNK	JUN	MAP3K1_3	MAX	MDM2	MEK1_2	MSK	MTK1	MYC	p14	p21	p38	p53	p70	PDK1	PI3K	PKC	PLCG	PPP2CA	Proliferation	PTEN	RAF	RAS	RSK	SMAD	SOS	SPRY	TAK1
0	1	1	1	1	0	1	1	1	0	1	1	0	1	1	0	1	0	1	1	1	1	1	1	1	1	1	0	1	1	1	0	1	1	1	0	1	1	1	1	1	0	1	1	1	0	1	1	0	1
Attractor	10
Type	:	cyclic
Ratio	:	0.0067
AKT	AP1	Apoptosis	ATF2	ATM	BCL2	CREB	DNA_damage	DUSP1	EGFR	EGFR_stimulus	ELK1	ERK	FGFR3	FGFR3_stimulus	FOS	FOXO3	FRS2	GAB1	GADD45	GRB2	Growth_Arrest	JNK	JUN	MAP3K1_3	MAX	MDM2	MEK1_2	MSK	MTK1	MYC	p14	p21	p38	p53	p70	PDK1	PI3K	PKC	PLCG	PPP2CA	Proliferation	PTEN	RAF	RAS	RSK	SMAD	SOS	SPRY	TAK1
0	0	0	0	0	1	0	0	1	0	0	0	0	1	1	0	0	0	1	0	1	0	0	0	1	0	1	0	0	1	0	0	0	0	0	0	1	1	1	1	0	0	0	0	1	0	0	1	0	0
1	0	0	0	0	0	0	0	0	0	0	0	0	1	1	0	0	0	1	0	0	0	1	0	1	0	0	1	0	0	0	0	0	1	0	0	1	1	1	1	0	0	0	1	1	0	0	1	0	0
1	0	0	1	0	0	0	0	0	0	0	1	1	1	1	0	0	1	1	0	0	0	1	1	1	1	1	1	1	0	0	0	0	1	1	0	1	1	1	1	1	0	0	0	1	0	0	0	0	0
1	1	0	1	0	0	1	0	0	0	0	1	1	1	1	0	0	1	1	1	1	0	1	1	1	1	1	0	1	0	1	0	0	1	0	1	1	1	1	1	1	0	1	0	1	1	0	0	1	0
0	1	0	1	0	1	1	0	1	0	0	1	0	1	1	1	0	0	1	0	1	0	1	1	1	1	1	0	1	1	1	0	0	1	0	1	1	1	1	1	1	1	0	0	1	1	0	0	1	0
1	1	0	1	0	0	1	0	1	0	0	1	0	1	1	0	1	0	1	0	0	0	1	1	1	1	0	0	1	0	1	0	0	1	0	0	1	1	1	1	1	1	0	1	1	0	0	0	0	0
1	1	0	1	0	1	1	0	1	0	0	1	0	1	1	0	0	1	1	0	0	0	0	1	1	1	1	0	1	0	1	0	0	0	1	0	1	1	1	1	1	0	0	0	1	0	0	0	0	0
1	1	0	0	0	1	1	0	1	0	0	0	0	1	1	0	0	1	1	1	1	0	0	0	1	0	1	0	0	0	1	0	0	0	0	0	1	1	1	1	0	0	1	0	1	0	0	0	0	0
Attractor	11
Type	:	cyclic
Ratio	:	0.04853
AKT	AP1	Apoptosis	ATF2	ATM	BCL2	CREB	DNA_damage	DUSP1	EGFR	EGFR_stimulus	ELK1	ERK	FGFR3	FGFR3_stimulus	FOS	FOXO3	FRS2	GAB1	GADD45	GRB2	Growth_Arrest	JNK	JUN	MAP3K1_3	MAX	MDM2	MEK1_2	MSK	MTK1	MYC	p14	p21	p38	p53	p70	PDK1	PI3K	PKC	PLCG	PPP2CA	Proliferation	PTEN	RAF	RAS	RSK	SMAD	SOS	SPRY	TAK1
0	1	0	1	0	0	1	0	1	0	1	1	0	1	1	0	1	0	1	1	1	0	1	1	1	1	0	0	1	1	1	0	0	1	0	0	1	1	1	1	1	0	0	1	1	0	1	1	0	1
1	1	0	1	0	0	1	0	1	0	1	1	0	1	1	0	1	0	1	1	1	0	1	1	1	1	0	0	1	1	1	0	0	1	1	0	1	1	1	1	1	0	0	1	1	0	1	1	0	1
1	1	1	1	0	1	1	0	1	0	1	1	0	1	1	0	0	0	1	1	1	0	1	1	1	1	1	0	1	1	1	0	0	1	1	0	1	1	1	1	1	0	1	0	1	0	1	1	0	1
0	1	0	1	0	1	1	0	1	0	1	1	0	1	1	0	0	0	1	1	1	0	1	1	1	1	1	0	1	1	1	0	0	1	0	0	1	1	1	1	1	0	1	0	1	0	1	1	0	1
Attractor	12
Type	:	cyclic
Ratio	:	0.05036
AKT	AP1	Apoptosis	ATF2	ATM	BCL2	CREB	DNA_damage	DUSP1	EGFR	EGFR_stimulus	ELK1	ERK	FGFR3	FGFR3_stimulus	FOS	FOXO3	FRS2	GAB1	GADD45	GRB2	Growth_Arrest	JNK	JUN	MAP3K1_3	MAX	MDM2	MEK1_2	MSK	MTK1	MYC	p14	p21	p38	p53	p70	PDK1	PI3K	PKC	PLCG	PPP2CA	Proliferation	PTEN	RAF	RAS	RSK	SMAD	SOS	SPRY	TAK1
0	1	0	1	0	0	1	0	1	0	1	1	0	1	0	0	1	0	1	1	1	0	1	1	1	1	0	0	1	1	1	0	0	1	0	0	1	1	1	1	1	0	0	1	1	0	1	1	0	1
1	1	0	1	0	0	1	0	1	0	1	1	0	1	0	0	1	0	1	1	1	0	1	1	1	1	0	0	1	1	1	0	0	1	1	0	1	1	1	1	1	0	0	1	1	0	1	1	0	1
1	1	1	1	0	1	1	0	1	0	1	1	0	1	0	0	0	0	1	1	1	0	1	1	1	1	1	0	1	1	1	0	0	1	1	0	1	1	1	1	1	0	1	0	1	0	1	1	0	1
0	1	0	1	0	1	1	0	1	0	1	1	0	1	0	0	0	0	1	1	1	0	1	1	1	1	1	0	1	1	1	0	0	1	0	0	1	1	1	1	1	0	1	0	1	0	1	1	0	1
Attractor	13
Type	:	cyclic
Ratio	:	0.0015
AKT	AP1	Apoptosis	ATF2	ATM	BCL2	CREB	DNA_damage	DUSP1	EGFR	EGFR_stimulus	ELK1	ERK	FGFR3	FGFR3_stimulus	FOS	FOXO3	FRS2	GAB1	GADD45	GRB2	Growth_Arrest	JNK	JUN	MAP3K1_3	MAX	MDM2	MEK1_2	MSK	MTK1	MYC	p14	p21	p38	p53	p70	PDK1	PI3K	PKC	PLCG	PPP2CA	Proliferation	PTEN	RAF	RAS	RSK	SMAD	SOS	SPRY	TAK1
1	0	0	0	0	0	0	0	0	0	0	0	0	1	1	0	0	0	1	0	1	0	0	0	1	0	1	1	0	0	0	0	0	0	0	0	1	1	1	1	0	0	0	0	1	0	0	1	0	0
1	0	0	0	0	0	0	0	0	0	0	0	1	1	1	0	0	0	1	0	0	0	1	0	1	0	1	1	0	0	0	0	0	1	0	0	1	1	1	1	0	0	0	0	1	0	0	1	0	0
1	0	0	1	0	0	0	0	0	0	0	1	1	1	1	0	0	1	1	0	0	0	1	1	1	1	1	1	1	0	0	0	0	1	0	1	1	1	1	1	1	0	0	0	1	1	0	0	1	0
1	1	0	1	0	0	1	0	0	0	0	1	1	1	1	1	0	0	1	0	1	0	1	1	1	1	1	0	1	0	1	0	0	1	0	1	1	1	1	1	1	0	0	0	1	1	0	0	1	0
1	1	0	1	0	1	1	0	1	0	0	1	0	1	1	1	0	0	1	0	0	0	1	1	1	1	1	0	1	0	1	0	0	1	0	1	1	1	1	1	1	1	0	0	1	1	0	0	1	0
1	1	0	1	0	1	1	0	1	0	0	1	0	1	1	0	0	0	1	0	0	0	0	1	1	1	1	0	1	0	1	0	0	0	0	0	1	1	1	1	1	1	0	0	1	0	0	0	0	0
1	1	0	0	0	1	1	0	1	0	0	0	0	1	1	0	0	1	1	0	0	0	0	0	1	0	1	0	0	0	1	0	0	0	0	0	1	1	1	1	0	0	0	0	1	0	0	0	0	0
1	0	0	0	0	1	0	0	1	0	0	0	0	1	1	0	0	1	1	0	1	0	0	0	1	0	1	0	0	0	0	0	0	0	0	0	1	1	1	1	0	0	0	0	1	0	0	0	0	0
Attractor	14
Type	:	cyclic
Ratio	:	0.00626
AKT	AP1	Apoptosis	ATF2	ATM	BCL2	CREB	DNA_damage	DUSP1	EGFR	EGFR_stimulus	ELK1	ERK	FGFR3	FGFR3_stimulus	FOS	FOXO3	FRS2	GAB1	GADD45	GRB2	Growth_Arrest	JNK	JUN	MAP3K1_3	MAX	MDM2	MEK1_2	MSK	MTK1	MYC	p14	p21	p38	p53	p70	PDK1	PI3K	PKC	PLCG	PPP2CA	Proliferation	PTEN	RAF	RAS	RSK	SMAD	SOS	SPRY	TAK1
0	0	0	0	0	1	0	0	1	0	0	0	0	1	0	0	0	0	1	0	1	0	0	0	1	0	1	0	0	1	0	0	0	0	0	0	1	1	1	1	0	0	0	0	1	0	0	1	0	0
1	0	0	0	0	0	0	0	0	0	0	0	0	1	0	0	0	0	1	0	0	0	1	0	1	0	0	1	0	0	0	0	0	1	0	0	1	1	1	1	0	0	0	1	1	0	0	1	0	0
1	0	0	1	0	0	0	0	0	0	0	1	1	1	0	0	0	1	1	0	0	0	1	1	1	1	1	1	1	0	0	0	0	1	1	0	1	1	1	1	1	0	0	0	1	0	0	0	0	0
1	1	0	1	0	0	1	0	0	0	0	1	1	1	0	0	0	1	1	1	1	0	1	1	1	1	1	0	1	0	1	0	0	1	0	1	1	1	1	1	1	0	1	0	1	1	0	0	1	0
0	1	0	1	0	1	1	0	1	0	0	1	0	1	0	1	0	0	1	0	1	0	1	1	1	1	1	0	1	1	1	0	0	1	0	1	1	1	1	1	1	1	0	0	1	1	0	0	1	0
1	1	0	1	0	0	1	0	1	0	0	1	0	1	0	0	1	0	1	0	0	0	1	1	1	1	0	0	1	0	1	0	0	1	0	0	1	1	1	1	1	1	0	1	1	0	0	0	0	0
1	1	0	1	0	1	1	0	1	0	0	1	0	1	0	0	0	1	1	0	0	0	0	1	1	1	1	0	1	0	1	0	0	0	1	0	1	1	1	1	1	0	0	0	1	0	0	0	0	0
1	1	0	0	0	1	1	0	1	0	0	0	0	1	0	0	0	1	1	1	1	0	0	0	1	0	1	0	0	0	1	0	0	0	0	0	1	1	1	1	0	0	1	0	1	0	0	0	0	0
Attractor	15
Type	:	cyclic
Ratio	:	0.00045
AKT	AP1	Apoptosis	ATF2	ATM	BCL2	CREB	DNA_damage	DUSP1	EGFR	EGFR_stimulus	ELK1	ERK	FGFR3	FGFR3_stimulus	FOS	FOXO3	FRS2	GAB1	GADD45	GRB2	Growth_Arrest	JNK	JUN	MAP3K1_3	MAX	MDM2	MEK1_2	MSK	MTK1	MYC	p14	p21	p38	p53	p70	PDK1	PI3K	PKC	PLCG	PPP2CA	Proliferation	PTEN	RAF	RAS	RSK	SMAD	SOS	SPRY	TAK1
0	0	0	1	0	1	0	0	1	0	0	1	0	1	0	0	0	0	1	0	1	0	0	1	1	1	1	0	1	1	0	0	0	0	0	0	1	1	1	1	1	0	0	0	1	0	0	1	0	0
1	1	0	0	0	0	1	0	0	0	0	0	0	1	0	0	0	0	1	0	0	0	1	0	1	0	0	0	0	0	1	0	0	1	0	0	1	1	1	1	0	0	0	1	1	0	0	1	0	0
1	0	0	1	0	1	0	0	1	0	0	1	0	1	0	0	0	1	1	0	0	0	1	1	1	1	1	0	1	0	0	0	0	1	1	0	1	1	1	1	1	0	0	0	1	0	0	0	0	0
1	1	0	1	0	0	1	0	0	0	0	1	0	1	0	0	0	1	1	1	1	0	0	1	1	1	1	0	1	0	1	0	0	0	0	0	1	1	1	1	1	0	1	0	1	0	0	0	0	0
0	1	0	0	0	1	1	0	1	0	0	0	0	1	0	0	0	0	1	0	1	0	1	0	1	0	1	0	0	1	1	0	0	1	0	0	1	1	1	1	0	0	0	0	1	0	0	1	0	0
1	0	0	1	0	0	0	0	1	0	0	1	0	1	0	0	1	0	1	0	0	0	1	1	1	1	0	0	1	0	0	0	0	1	0	0	1	1	1	1	1	0	0	1	1	0	0	1	0	0
1	1	0	1	0	0	1	0	0	0	0	1	0	1	0	0	0	1	1	0	0	0	0	1	1	1	1	0	1	0	1	0	0	0	1	0	1	1	1	1	1	0	0	0	1	0	0	0	0	0
1	1	0	0	0	1	1	0	1	0	0	0	0	1	0	0	0	1	1	1	1	0	1	0	1	0	1	0	0	0	1	0	0	1	0	0	1	1	1	1	0	0	1	0	1	0	0	0	0	0
Attractor	16
Type	:	cyclic
Ratio	:	0.01214
AKT	AP1	Apoptosis	ATF2	ATM	BCL2	CREB	DNA_damage	DUSP1	EGFR	EGFR_stimulus	ELK1	ERK	FGFR3	FGFR3_stimulus	FOS	FOXO3	FRS2	GAB1	GADD45	GRB2	Growth_Arrest	JNK	JUN	MAP3K1_3	MAX	MDM2	MEK1_2	MSK	MTK1	MYC	p14	p21	p38	p53	p70	PDK1	PI3K	PKC	PLCG	PPP2CA	Proliferation	PTEN	RAF	RAS	RSK	SMAD	SOS	SPRY	TAK1
0	0	0	0	0	0	0	0	1	0	1	0	0	1	0	0	0	0	1	0	1	0	1	0	1	0	0	0	0	1	0	0	0	1	0	0	1	1	1	1	0	0	0	1	1	0	0	1	0	0
1	0	0	1	0	0	0	0	0	0	1	1	0	1	0	0	1	0	1	0	0	0	1	1	1	1	0	1	1	0	0	0	0	1	1	0	1	1	1	1	1	0	0	1	1	0	0	1	0	0
1	1	1	1	0	0	1	0	0	0	1	1	1	1	0	0	0	1	1	1	0	0	1	1	1	1	1	0	1	0	1	0	0	1	1	0	1	1	1	1	1	0	1	0	1	0	0	0	0	0
0	1	0	1	0	1	1	0	1	0	1	1	0	1	0	0	0	1	1	1	1	0	1	1	1	1	1	0	1	1	1	0	0	1	0	1	1	1	1	1	1	0	1	0	1	1	0	0	1	0
0	1	0	1	0	0	1	0	1	0	1	1	0	1	0	0	1	0	1	0	1	0	1	1	1	1	0	0	1	1	1	0	0	1	0	0	1	1	1	1	1	1	0	1	1	0	0	0	0	0
1	1	0	1	0	0	1	0	1	0	1	1	0	1	0	0	1	0	1	0	0	0	1	1	1	1	0	0	1	0	1	0	0	1	1	0	1	1	1	1	1	0	0	1	1	0	0	1	0	0
1	1	1	1	0	1	1	0	1	0	1	1	0	1	0	0	0	1	1	1	0	0	0	1	1	1	1	0	1	0	1	0	0	0	1	0	1	1	1	1	1	0	1	0	1	0	0	0	0	0
0	1	0	0	0	1	1	0	1	0	1	0	0	1	0	0	0	1	1	1	1	0	0	0	1	0	1	0	0	1	1	0	0	0	0	0	1	1	1	1	0	0	1	0	1	0	0	0	0	0
Attractor	17
Type	:	cyclic
Ratio	:	0.06202
AKT	AP1	Apoptosis	ATF2	ATM	BCL2	CREB	DNA_damage	DUSP1	EGFR	EGFR_stimulus	ELK1	ERK	FGFR3	FGFR3_stimulus	FOS	FOXO3	FRS2	GAB1	GADD45	GRB2	Growth_Arrest	JNK	JUN	MAP3K1_3	MAX	MDM2	MEK1_2	MSK	MTK1	MYC	p14	p21	p38	p53	p70	PDK1	PI3K	PKC	PLCG	PPP2CA	Proliferation	PTEN	RAF	RAS	RSK	SMAD	SOS	SPRY	TAK1
0	1	1	1	1	0	1	1	1	0	1	1	0	1	0	0	1	0	1	1	0	1	1	1	1	1	1	0	1	1	1	0	1	1	1	0	1	1	1	1	1	0	1	1	1	0	0	1	0	0
0	1	1	1	1	0	1	1	1	0	1	1	0	1	0	0	1	1	1	1	0	1	1	1	1	1	1	0	1	1	1	0	1	1	1	0	1	1	1	1	1	0	1	1	1	0	0	0	0	0
0	1	1	1	1	0	1	1	1	0	1	1	0	1	0	0	1	1	1	1	1	1	1	1	1	1	1	0	1	1	1	0	1	1	1	0	1	1	1	1	1	0	1	1	1	0	0	0	0	0
0	1	1	1	1	0	1	1	1	0	1	1	0	1	0	0	1	0	1	1	1	1	1	1	1	1	1	0	1	1	1	0	1	1	1	0	1	1	1	1	1	0	1	1	1	0	0	1	0	0
Attractor	18
Type	:	cyclic
Ratio	:	0.00363
AKT	AP1	Apoptosis	ATF2	ATM	BCL2	CREB	DNA_damage	DUSP1	EGFR	EGFR_stimulus	ELK1	ERK	FGFR3	FGFR3_stimulus	FOS	FOXO3	FRS2	GAB1	GADD45	GRB2	Growth_Arrest	JNK	JUN	MAP3K1_3	MAX	MDM2	MEK1_2	MSK	MTK1	MYC	p14	p21	p38	p53	p70	PDK1	PI3K	PKC	PLCG	PPP2CA	Proliferation	PTEN	RAF	RAS	RSK	SMAD	SOS	SPRY	TAK1
0	0	0	0	0	1	0	0	1	0	1	0	0	1	1	0	0	0	1	0	1	0	1	0	1	0	1	0	0	1	0	0	0	1	0	0	1	1	1	1	0	0	0	0	1	0	0	1	0	0
1	0	0	1	0	0	0	0	0	0	1	1	0	1	1	0	1	0	1	0	0	0	1	1	1	1	0	1	1	0	0	0	0	1	0	0	1	1	1	1	1	0	0	1	1	0	0	1	0	0
1	1	0	1	0	0	1	0	0	0	1	1	1	1	1	0	0	1	1	0	0	0	1	1	1	1	1	0	1	0	1	0	0	1	1	0	1	1	1	1	1	0	0	0	1	0	0	0	0	0
1	1	0	1	0	1	1	0	1	0	1	1	0	1	1	0	0	1	1	1	1	0	1	1	1	1	1	0	1	0	1	0	0	1	0	1	1	1	1	1	1	0	1	0	1	1	0	0	1	0
0	1	0	1	0	1	1	0	1	0	1	1	0	1	1	0	0	0	1	0	1	0	0	1	1	1	1	0	1	1	1	0	0	0	0	0	1	1	1	1	1	1	0	0	1	0	0	0	0	0
1	1	0	0	0	0	1	0	1	0	1	0	0	1	1	0	0	0	1	0	0	0	1	0	1	0	0	0	0	0	1	0	0	1	0	0	1	1	1	1	0	0	0	1	1	0	0	1	0	0
1	0	0	1	0	1	0	0	1	0	1	1	0	1	1	0	0	1	1	0	0	0	0	1	1	1	1	0	1	0	0	0	0	0	1	0	1	1	1	1	1	0	0	0	1	0	0	0	0	0
1	1	0	0	0	0	1	0	0	0	1	0	0	1	1	0	0	1	1	1	1	0	0	0	1	0	1	0	0	0	1	0	0	0	0	0	1	1	1	1	0	0	1	0	1	0	0	0	0	0
Attractor	19
Type	:	cyclic
Ratio	:	0.00342
AKT	AP1	Apoptosis	ATF2	ATM	BCL2	CREB	DNA_damage	DUSP1	EGFR	EGFR_stimulus	ELK1	ERK	FGFR3	FGFR3_stimulus	FOS	FOXO3	FRS2	GAB1	GADD45	GRB2	Growth_Arrest	JNK	JUN	MAP3K1_3	MAX	MDM2	MEK1_2	MSK	MTK1	MYC	p14	p21	p38	p53	p70	PDK1	PI3K	PKC	PLCG	PPP2CA	Proliferation	PTEN	RAF	RAS	RSK	SMAD	SOS	SPRY	TAK1
0	0	0	1	0	0	0	0	1	0	0	1	0	1	0	0	1	0	1	0	0	0	1	1	1	1	0	0	1	1	0	0	0	1	0	0	1	1	1	1	1	0	0	1	1	0	0	1	0	0
1	1	0	1	0	0	1	0	0	0	0	1	0	1	0	0	1	1	1	0	0	0	1	1	1	1	0	0	1	0	1	0	0	1	1	0	1	1	1	1	1	0	0	1	1	0	0	0	0	0
1	1	1	1	0	1	1	0	1	0	0	1	0	1	0	0	0	1	1	1	1	0	1	1	1	1	1	0	1	0	1	0	0	1	1	0	1	1	1	1	1	0	1	0	1	0	0	0	0	0
0	1	0	1	0	1	1	0	1	0	0	1	0	1	0	0	0	0	1	1	1	0	0	1	1	1	1	0	1	1	1	0	0	0	0	0	1	1	1	1	1	0	1	0	1	0	0	1	0	0
0	1	0	0	0	0	1	0	1	0	0	0	0	1	0	0	0	0	1	0	0	0	1	0	1	0	0	0	0	1	1	0	0	1	0	0	1	1	1	1	0	0	0	1	1	0	0	1	0	0
1	0	0	1	0	0	0	0	1	0	0	1	0	1	0	0	1	1	1	0	0	0	1	1	1	1	0	0	1	0	0	0	0	1	1	0	1	1	1	1	1	0	0	1	1	0	0	0	0	0
1	1	1	1	0	0	1	0	0	0	0	1	0	1	0	0	0	1	1	1	1	0	0	1	1	1	1	0	1	0	1	0	0	0	1	0	1	1	1	1	1	0	1	0	1	0	0	0	0	0
0	1	0	0	0	1	1	0	1	0	0	0	0	1	0	0	0	0	1	1	1	0	1	0	1	0	1	0	0	1	1	0	0	1	0	0	1	1	1	1	0	0	1	0	1	0	0	1	0	0
Attractor	20
Type	:	cyclic
Ratio	:	0.00348
AKT	AP1	Apoptosis	ATF2	ATM	BCL2	CREB	DNA_damage	DUSP1	EGFR	EGFR_stimulus	ELK1	ERK	FGFR3	FGFR3_stimulus	FOS	FOXO3	FRS2	GAB1	GADD45	GRB2	Growth_Arrest	JNK	JUN	MAP3K1_3	MAX	MDM2	MEK1_2	MSK	MTK1	MYC	p14	p21	p38	p53	p70	PDK1	PI3K	PKC	PLCG	PPP2CA	Proliferation	PTEN	RAF	RAS	RSK	SMAD	SOS	SPRY	TAK1
0	0	0	0	0	1	0	0	1	0	1	0	0	1	0	0	0	0	1	0	1	0	1	0	1	0	1	0	0	1	0	0	0	1	0	0	1	1	1	1	0	0	0	0	1	0	0	1	0	0
1	0	0	1	0	0	0	0	0	0	1	1	0	1	0	0	1	0	1	0	0	0	1	1	1	1	0	1	1	0	0	0	0	1	0	0	1	1	1	1	1	0	0	1	1	0	0	1	0	0
1	1	0	1	0	0	1	0	0	0	1	1	1	1	0	0	0	1	1	0	0	0	1	1	1	1	1	0	1	0	1	0	0	1	1	0	1	1	1	1	1	0	0	0	1	0	0	0	0	0
1	1	0	1	0	1	1	0	1	0	1	1	0	1	0	0	0	1	1	1	1	0	1	1	1	1	1	0	1	0	1	0	0	1	0	1	1	1	1	1	1	0	1	0	1	1	0	0	1	0
0	1	0	1	0	1	1	0	1	0	1	1	0	1	0	0	0	0	1	0	1	0	0	1	1	1	1	0	1	1	1	0	0	0	0	0	1	1	1	1	1	1	0	0	1	0	0	0	0	0
1	1	0	0	0	0	1	0	1	0	1	0	0	1	0	0	0	0	1	0	0	0	1	0	1	0	0	0	0	0	1	0	0	1	0	0	1	1	1	1	0	0	0	1	1	0	0	1	0	0
1	0	0	1	0	1	0	0	1	0	1	1	0	1	0	0	0	1	1	0	0	0	0	1	1	1	1	0	1	0	0	0	0	0	1	0	1	1	1	1	1	0	0	0	1	0	0	0	0	0
1	1	0	0	0	0	1	0	0	0	1	0	0	1	0	0	0	1	1	1	1	0	0	0	1	0	1	0	0	0	1	0	0	0	0	0	1	1	1	1	0	0	1	0	1	0	0	0	0	0
Attractor	21
Type	:	point
Ratio	:	0.06207
AKT	AP1	Apoptosis	ATF2	ATM	BCL2	CREB	DNA_damage	DUSP1	EGFR	EGFR_stimulus	ELK1	ERK	FGFR3	FGFR3_stimulus	FOS	FOXO3	FRS2	GAB1	GADD45	GRB2	Growth_Arrest	JNK	JUN	MAP3K1_3	MAX	MDM2	MEK1_2	MSK	MTK1	MYC	p14	p21	p38	p53	p70	PDK1	PI3K	PKC	PLCG	PPP2CA	Proliferation	PTEN	RAF	RAS	RSK	SMAD	SOS	SPRY	TAK1
0	1	1	1	1	0	1	1	1	0	0	1	0	1	0	0	1	0	1	1	1	1	1	1	1	1	1	0	1	1	1	0	1	1	1	0	1	1	1	1	1	0	1	1	1	0	1	1	0	1
Attractor	22
Type	:	cyclic
Ratio	:	0.01257
AKT	AP1	Apoptosis	ATF2	ATM	BCL2	CREB	DNA_damage	DUSP1	EGFR	EGFR_stimulus	ELK1	ERK	FGFR3	FGFR3_stimulus	FOS	FOXO3	FRS2	GAB1	GADD45	GRB2	Growth_Arrest	JNK	JUN	MAP3K1_3	MAX	MDM2	MEK1_2	MSK	MTK1	MYC	p14	p21	p38	p53	p70	PDK1	PI3K	PKC	PLCG	PPP2CA	Proliferation	PTEN	RAF	RAS	RSK	SMAD	SOS	SPRY	TAK1
0	1	0	1	0	1	1	0	1	0	1	1	0	1	1	0	0	0	1	1	1	0	1	1	1	1	1	0	1	1	1	0	0	1	0	0	1	1	1	1	1	0	0	0	1	0	1	1	0	1
1	1	0	1	0	0	1	0	1	0	1	1	0	1	1	0	1	0	1	1	1	0	1	1	1	1	0	0	1	1	1	0	0	1	0	0	1	1	1	1	1	0	0	1	1	0	1	1	0	1
1	1	0	1	0	1	1	0	1	0	1	1	0	1	1	0	0	0	1	1	1	0	1	1	1	1	1	0	1	1	1	0	0	1	1	0	1	1	1	1	1	0	0	0	1	0	1	1	0	1
1	1	0	1	0	1	1	0	1	0	1	1	0	1	1	0	0	0	1	1	1	0	1	1	1	1	1	0	1	1	1	0	0	1	0	0	1	1	1	1	1	0	1	0	1	0	1	1	0	1
Attractor	23
Type	:	cyclic
Ratio	:	0.00329
AKT	AP1	Apoptosis	ATF2	ATM	BCL2	CREB	DNA_damage	DUSP1	EGFR	EGFR_stimulus	ELK1	ERK	FGFR3	FGFR3_stimulus	FOS	FOXO3	FRS2	GAB1	GADD45	GRB2	Growth_Arrest	JNK	JUN	MAP3K1_3	MAX	MDM2	MEK1_2	MSK	MTK1	MYC	p14	p21	p38	p53	p70	PDK1	PI3K	PKC	PLCG	PPP2CA	Proliferation	PTEN	RAF	RAS	RSK	SMAD	SOS	SPRY	TAK1
0	0	0	1	0	0	0	0	1	0	0	1	0	1	1	0	1	0	1	0	0	0	1	1	1	1	0	0	1	1	0	0	0	1	0	0	1	1	1	1	1	0	0	1	1	0	0	1	0	0
1	1	0	1	0	0	1	0	0	0	0	1	0	1	1	0	1	1	1	0	0	0	1	1	1	1	0	0	1	0	1	0	0	1	1	0	1	1	1	1	1	0	0	1	1	0	0	0	0	0
1	1	1	1	0	1	1	0	1	0	0	1	0	1	1	0	0	1	1	1	1	0	1	1	1	1	1	0	1	0	1	0	0	1	1	0	1	1	1	1	1	0	1	0	1	0	0	0	0	0
0	1	0	1	0	1	1	0	1	0	0	1	0	1	1	0	0	0	1	1	1	0	0	1	1	1	1	0	1	1	1	0	0	0	0	0	1	1	1	1	1	0	1	0	1	0	0	1	0	0
0	1	0	0	0	0	1	0	1	0	0	0	0	1	1	0	0	0	1	0	0	0	1	0	1	0	0	0	0	1	1	0	0	1	0	0	1	1	1	1	0	0	0	1	1	0	0	1	0	0
1	0	0	1	0	0	0	0	1	0	0	1	0	1	1	0	1	1	1	0	0	0	1	1	1	1	0	0	1	0	0	0	0	1	1	0	1	1	1	1	1	0	0	1	1	0	0	0	0	0
1	1	1	1	0	0	1	0	0	0	0	1	0	1	1	0	0	1	1	1	1	0	0	1	1	1	1	0	1	0	1	0	0	0	1	0	1	1	1	1	1	0	1	0	1	0	0	0	0	0
0	1	0	0	0	1	1	0	1	0	0	0	0	1	1	0	0	0	1	1	1	0	1	0	1	0	1	0	0	1	1	0	0	1	0	0	1	1	1	1	0	0	1	0	1	0	0	1	0	0
Attractor	24
Type	:	cyclic
Ratio	:	0.00626
AKT	AP1	Apoptosis	ATF2	ATM	BCL2	CREB	DNA_damage	DUSP1	EGFR	EGFR_stimulus	ELK1	ERK	FGFR3	FGFR3_stimulus	FOS	FOXO3	FRS2	GAB1	GADD45	GRB2	Growth_Arrest	JNK	JUN	MAP3K1_3	MAX	MDM2	MEK1_2	MSK	MTK1	MYC	p14	p21	p38	p53	p70	PDK1	PI3K	PKC	PLCG	PPP2CA	Proliferation	PTEN	RAF	RAS	RSK	SMAD	SOS	SPRY	TAK1
0	0	0	0	0	1	0	0	1	0	1	0	0	1	1	0	0	0	1	0	1	0	0	0	1	0	1	0	0	1	0	0	0	0	0	0	1	1	1	1	0	0	0	0	1	0	0	1	0	0
1	0	0	0	0	0	0	0	0	0	1	0	0	1	1	0	0	0	1	0	0	0	1	0	1	0	0	1	0	0	0	0	0	1	0	0	1	1	1	1	0	0	0	1	1	0	0	1	0	0
1	0	0	1	0	0	0	0	0	0	1	1	1	1	1	0	0	1	1	0	0	0	1	1	1	1	1	1	1	0	0	0	0	1	1	0	1	1	1	1	1	0	0	0	1	0	0	0	0	0
1	1	0	1	0	0	1	0	0	0	1	1	1	1	1	0	0	1	1	1	1	0	1	1	1	1	1	0	1	0	1	0	0	1	0	1	1	1	1	1	1	0	1	0	1	1	0	0	1	0
0	1	0	1	0	1	1	0	1	0	1	1	0	1	1	1	0	0	1	0	1	0	1	1	1	1	1	0	1	1	1	0	0	1	0	1	1	1	1	1	1	1	0	0	1	1	0	0	1	0
1	1	0	1	0	0	1	0	1	0	1	1	0	1	1	0	1	0	1	0	0	0	1	1	1	1	0	0	1	0	1	0	0	1	0	0	1	1	1	1	1	1	0	1	1	0	0	0	0	0
1	1	0	1	0	1	1	0	1	0	1	1	0	1	1	0	0	1	1	0	0	0	0	1	1	1	1	0	1	0	1	0	0	0	1	0	1	1	1	1	1	0	0	0	1	0	0	0	0	0
1	1	0	0	0	1	1	0	1	0	1	0	0	1	1	0	0	1	1	1	1	0	0	0	1	0	1	0	0	0	1	0	0	0	0	0	1	1	1	1	0	0	1	0	1	0	0	0	0	0
Attractor	25
Type	:	cyclic
Ratio	:	0.04828
AKT	AP1	Apoptosis	ATF2	ATM	BCL2	CREB	DNA_damage	DUSP1	EGFR	EGFR_stimulus	ELK1	ERK	FGFR3	FGFR3_stimulus	FOS	FOXO3	FRS2	GAB1	GADD45	GRB2	Growth_Arrest	JNK	JUN	MAP3K1_3	MAX	MDM2	MEK1_2	MSK	MTK1	MYC	p14	p21	p38	p53	p70	PDK1	PI3K	PKC	PLCG	PPP2CA	Proliferation	PTEN	RAF	RAS	RSK	SMAD	SOS	SPRY	TAK1
0	1	0	1	0	0	1	0	1	0	0	1	0	1	0	0	1	0	1	1	1	0	1	1	1	1	0	0	1	1	1	0	0	1	0	0	1	1	1	1	1	0	0	1	1	0	1	1	0	1
1	1	0	1	0	0	1	0	1	0	0	1	0	1	0	0	1	0	1	1	1	0	1	1	1	1	0	0	1	1	1	0	0	1	1	0	1	1	1	1	1	0	0	1	1	0	1	1	0	1
1	1	1	1	0	1	1	0	1	0	0	1	0	1	0	0	0	0	1	1	1	0	1	1	1	1	1	0	1	1	1	0	0	1	1	0	1	1	1	1	1	0	1	0	1	0	1	1	0	1
0	1	0	1	0	1	1	0	1	0	0	1	0	1	0	0	0	0	1	1	1	0	1	1	1	1	1	0	1	1	1	0	0	1	0	0	1	1	1	1	1	0	1	0	1	0	1	1	0	1
Attractor	26
Type	:	cyclic
Ratio	:	0.01244
AKT	AP1	Apoptosis	ATF2	ATM	BCL2	CREB	DNA_damage	DUSP1	EGFR	EGFR_stimulus	ELK1	ERK	FGFR3	FGFR3_stimulus	FOS	FOXO3	FRS2	GAB1	GADD45	GRB2	Growth_Arrest	JNK	JUN	MAP3K1_3	MAX	MDM2	MEK1_2	MSK	MTK1	MYC	p14	p21	p38	p53	p70	PDK1	PI3K	PKC	PLCG	PPP2CA	Proliferation	PTEN	RAF	RAS	RSK	SMAD	SOS	SPRY	TAK1
0	1	0	1	0	1	1	0	1	0	0	1	0	1	1	0	0	0	1	1	1	0	1	1	1	1	1	0	1	1	1	0	0	1	0	0	1	1	1	1	1	0	0	0	1	0	1	1	0	1
1	1	0	1	0	0	1	0	1	0	0	1	0	1	1	0	1	0	1	1	1	0	1	1	1	1	0	0	1	1	1	0	0	1	0	0	1	1	1	1	1	0	0	1	1	0	1	1	0	1
1	1	0	1	0	1	1	0	1	0	0	1	0	1	1	0	0	0	1	1	1	0	1	1	1	1	1	0	1	1	1	0	0	1	1	0	1	1	1	1	1	0	0	0	1	0	1	1	0	1
1	1	0	1	0	1	1	0	1	0	0	1	0	1	1	0	0	0	1	1	1	0	1	1	1	1	1	0	1	1	1	0	0	1	0	0	1	1	1	1	1	0	1	0	1	0	1	1	0	1
Attractor	27
Type	:	cyclic
Ratio	:	0.00402
AKT	AP1	Apoptosis	ATF2	ATM	BCL2	CREB	DNA_damage	DUSP1	EGFR	EGFR_stimulus	ELK1	ERK	FGFR3	FGFR3_stimulus	FOS	FOXO3	FRS2	GAB1	GADD45	GRB2	Growth_Arrest	JNK	JUN	MAP3K1_3	MAX	MDM2	MEK1_2	MSK	MTK1	MYC	p14	p21	p38	p53	p70	PDK1	PI3K	PKC	PLCG	PPP2CA	Proliferation	PTEN	RAF	RAS	RSK	SMAD	SOS	SPRY	TAK1
0	0	0	1	0	0	0	0	1	0	0	1	0	1	1	0	1	1	1	0	0	0	1	1	1	1	0	0	1	1	0	0	0	1	0	0	1	1	1	1	1	0	0	1	1	0	0	0	0	0
1	1	0	1	0	0	1	0	0	0	0	1	0	1	1	0	1	1	1	0	1	0	1	1	1	1	0	0	1	0	1	0	0	1	1	0	1	1	1	1	1	0	0	1	1	0	0	0	0	0
1	1	1	1	0	1	1	0	1	0	0	1	0	1	1	0	0	0	1	1	1	0	1	1	1	1	1	0	1	0	1	0	0	1	1	0	1	1	1	1	1	0	1	0	1	0	0	1	0	0
0	1	0	1	0	1	1	0	1	0	0	1	0	1	1	0	0	0	1	1	0	0	0	1	1	1	1	0	1	1	1	0	0	0	0	0	1	1	1	1	1	0	1	0	1	0	0	1	0	0
0	1	0	0	0	0	1	0	1	0	0	0	0	1	1	0	0	1	1	0	0	0	1	0	1	0	0	0	0	1	1	0	0	1	0	0	1	1	1	1	0	0	0	1	1	0	0	0	0	0
1	0	0	1	0	0	0	0	1	0	0	1	0	1	1	0	1	1	1	0	1	0	1	1	1	1	0	0	1	0	0	0	0	1	1	0	1	1	1	1	1	0	0	1	1	0	0	0	0	0
1	1	1	1	0	0	1	0	0	0	0	1	0	1	1	0	0	0	1	1	1	0	0	1	1	1	1	0	1	0	1	0	0	0	1	0	1	1	1	1	1	0	1	0	1	0	0	1	0	0
0	1	0	0	0	1	1	0	1	0	0	0	0	1	1	0	0	0	1	1	0	0	1	0	1	0	1	0	0	1	1	0	0	1	0	0	1	1	1	1	0	0	1	0	1	0	0	1	0	0
Attractor	28
Type	:	cyclic
Ratio	:	0.0119
AKT	AP1	Apoptosis	ATF2	ATM	BCL2	CREB	DNA_damage	DUSP1	EGFR	EGFR_stimulus	ELK1	ERK	FGFR3	FGFR3_stimulus	FOS	FOXO3	FRS2	GAB1	GADD45	GRB2	Growth_Arrest	JNK	JUN	MAP3K1_3	MAX	MDM2	MEK1_2	MSK	MTK1	MYC	p14	p21	p38	p53	p70	PDK1	PI3K	PKC	PLCG	PPP2CA	Proliferation	PTEN	RAF	RAS	RSK	SMAD	SOS	SPRY	TAK1
0	0	0	0	0	0	0	0	1	0	1	0	0	1	1	0	0	0	1	0	1	0	1	0	1	0	0	0	0	1	0	0	0	1	0	0	1	1	1	1	0	0	0	1	1	0	0	1	0	0
1	0	0	1	0	0	0	0	0	0	1	1	0	1	1	0	1	0	1	0	0	0	1	1	1	1	0	1	1	0	0	0	0	1	1	0	1	1	1	1	1	0	0	1	1	0	0	1	0	0
1	1	1	1	0	0	1	0	0	0	1	1	1	1	1	0	0	1	1	1	0	0	1	1	1	1	1	0	1	0	1	0	0	1	1	0	1	1	1	1	1	0	1	0	1	0	0	0	0	0
0	1	0	1	0	1	1	0	1	0	1	1	0	1	1	0	0	1	1	1	1	0	1	1	1	1	1	0	1	1	1	0	0	1	0	1	1	1	1	1	1	0	1	0	1	1	0	0	1	0
0	1	0	1	0	0	1	0	1	0	1	1	0	1	1	0	1	0	1	0	1	0	1	1	1	1	0	0	1	1	1	0	0	1	0	0	1	1	1	1	1	1	0	1	1	0	0	0	0	0
1	1	0	1	0	0	1	0	1	0	1	1	0	1	1	0	1	0	1	0	0	0	1	1	1	1	0	0	1	0	1	0	0	1	1	0	1	1	1	1	1	0	0	1	1	0	0	1	0	0
1	1	1	1	0	1	1	0	1	0	1	1	0	1	1	0	0	1	1	1	0	0	0	1	1	1	1	0	1	0	1	0	0	0	1	0	1	1	1	1	1	0	1	0	1	0	0	0	0	0
0	1	0	0	0	1	1	0	1	0	1	0	0	1	1	0	0	1	1	1	1	0	0	0	1	0	1	0	0	1	1	0	0	0	0	0	1	1	1	1	0	0	1	0	1	0	0	0	0	0
Attractor	29
Type	:	cyclic
Ratio	:	0.0144
AKT	AP1	Apoptosis	ATF2	ATM	BCL2	CREB	DNA_damage	DUSP1	EGFR	EGFR_stimulus	ELK1	ERK	FGFR3	FGFR3_stimulus	FOS	FOXO3	FRS2	GAB1	GADD45	GRB2	Growth_Arrest	JNK	JUN	MAP3K1_3	MAX	MDM2	MEK1_2	MSK	MTK1	MYC	p14	p21	p38	p53	p70	PDK1	PI3K	PKC	PLCG	PPP2CA	Proliferation	PTEN	RAF	RAS	RSK	SMAD	SOS	SPRY	TAK1
0	0	0	0	0	0	0	0	1	0	1	0	0	1	0	0	0	0	1	0	0	0	1	0	1	0	0	0	0	1	0	0	0	1	0	0	1	1	1	1	0	0	0	1	1	0	0	1	0	0
1	0	0	1	0	0	0	0	0	0	1	1	0	1	0	0	1	1	1	0	0	0	1	1	1	1	0	1	1	0	0	0	0	1	1	0	1	1	1	1	1	0	0	1	1	0	0	0	0	0
1	1	1	1	0	0	1	0	0	0	1	1	1	1	0	0	0	1	1	1	1	0	1	1	1	1	1	0	1	0	1	0	0	1	1	0	1	1	1	1	1	0	1	0	1	0	0	0	0	0
0	1	0	1	0	1	1	0	1	0	1	1	0	1	0	0	0	0	1	1	1	0	1	1	1	1	1	0	1	1	1	0	0	1	0	1	1	1	1	1	1	0	1	0	1	1	0	1	1	0
0	1	0	1	0	0	1	0	1	0	1	1	0	1	0	0	1	0	1	0	0	0	1	1	1	1	0	0	1	1	1	0	0	1	0	0	1	1	1	1	1	1	0	1	1	0	0	0	0	0
1	1	0	1	0	0	1	0	1	0	1	1	0	1	0	0	1	1	1	0	0	0	1	1	1	1	0	0	1	0	1	0	0	1	1	0	1	1	1	1	1	0	0	1	1	0	0	0	0	0
1	1	1	1	0	1	1	0	1	0	1	1	0	1	0	0	0	1	1	1	1	0	0	1	1	1	1	0	1	0	1	0	0	0	1	0	1	1	1	1	1	0	1	0	1	0	0	0	0	0
0	1	0	0	0	1	1	0	1	0	1	0	0	1	0	0	0	0	1	1	1	0	0	0	1	0	1	0	0	1	1	0	0	0	0	0	1	1	1	1	0	0	1	0	1	0	0	1	0	0
Attractor	30
Type	:	cyclic
Ratio	:	0.00363
AKT	AP1	Apoptosis	ATF2	ATM	BCL2	CREB	DNA_damage	DUSP1	EGFR	EGFR_stimulus	ELK1	ERK	FGFR3	FGFR3_stimulus	FOS	FOXO3	FRS2	GAB1	GADD45	GRB2	Growth_Arrest	JNK	JUN	MAP3K1_3	MAX	MDM2	MEK1_2	MSK	MTK1	MYC	p14	p21	p38	p53	p70	PDK1	PI3K	PKC	PLCG	PPP2CA	Proliferation	PTEN	RAF	RAS	RSK	SMAD	SOS	SPRY	TAK1
0	0	0	0	0	1	0	0	1	0	1	0	0	1	0	0	0	0	1	0	0	0	1	0	1	0	1	0	0	1	0	0	0	1	0	0	1	1	1	1	0	0	0	0	1	0	0	1	0	0
1	0	0	1	0	0	0	0	0	0	1	1	0	1	0	0	1	1	1	0	0	0	1	1	1	1	0	1	1	0	0	0	0	1	0	0	1	1	1	1	1	0	0	1	1	0	0	0	0	0
1	1	0	1	0	0	1	0	0	0	1	1	1	1	0	0	0	1	1	0	1	0	1	1	1	1	1	0	1	0	1	0	0	1	1	0	1	1	1	1	1	0	0	0	1	0	0	0	0	0
1	1	0	1	0	1	1	0	1	0	1	1	0	1	0	0	0	0	1	1	1	0	1	1	1	1	1	0	1	0	1	0	0	1	0	1	1	1	1	1	1	0	1	0	1	1	0	1	1	0
0	1	0	1	0	1	1	0	1	0	1	1	0	1	0	0	0	0	1	0	0	0	0	1	1	1	1	0	1	1	1	0	0	0	0	0	1	1	1	1	1	1	0	0	1	0	0	0	0	0
1	1	0	0	0	0	1	0	1	0	1	0	0	1	0	0	0	1	1	0	0	0	1	0	1	0	0	0	0	0	1	0	0	1	0	0	1	1	1	1	0	0	0	1	1	0	0	0	0	0
1	0	0	1	0	1	0	0	1	0	1	1	0	1	0	0	0	1	1	0	1	0	0	1	1	1	1	0	1	0	0	0	0	0	1	0	1	1	1	1	1	0	0	0	1	0	0	0	0	0
1	1	0	0	0	0	1	0	0	0	1	0	0	1	0	0	0	0	1	1	1	0	0	0	1	0	1	0	0	0	1	0	0	0	0	0	1	1	1	1	0	0	1	0	1	0	0	1	0	0
Attractor	31
Type	:	cyclic
Ratio	:	0.00161
AKT	AP1	Apoptosis	ATF2	ATM	BCL2	CREB	DNA_damage	DUSP1	EGFR	EGFR_stimulus	ELK1	ERK	FGFR3	FGFR3_stimulus	FOS	FOXO3	FRS2	GAB1	GADD45	GRB2	Growth_Arrest	JNK	JUN	MAP3K1_3	MAX	MDM2	MEK1_2	MSK	MTK1	MYC	p14	p21	p38	p53	p70	PDK1	PI3K	PKC	PLCG	PPP2CA	Proliferation	PTEN	RAF	RAS	RSK	SMAD	SOS	SPRY	TAK1
0	0	0	1	0	1	0	0	1	0	1	1	0	1	1	0	0	1	1	0	1	0	1	1	1	1	1	0	1	1	0	0	0	1	0	1	1	1	1	1	1	0	0	0	1	1	0	0	1	0
1	1	0	1	0	0	1	0	0	0	1	1	0	1	1	0	1	0	1	0	1	0	1	1	1	1	0	0	1	0	1	0	0	1	0	0	1	1	1	1	1	0	0	1	1	0	0	0	0	0
1	1	0	1	0	1	1	0	1	0	1	1	0	1	1	0	0	0	1	0	0	0	1	1	1	1	1	0	1	0	1	0	0	1	1	0	1	1	1	1	1	0	0	0	1	0	0	1	0	0
1	1	0	1	0	1	1	0	1	0	1	1	0	1	1	0	0	1	1	1	0	0	0	1	1	1	1	0	1	0	1	0	0	0	0	0	1	1	1	1	1	0	1	0	1	0	0	0	0	0
0	1	0	0	0	1	1	0	1	0	1	0	0	1	1	0	0	1	1	0	1	0	0	0	1	0	1	0	0	1	1	0	0	0	0	0	1	1	1	1	0	0	0	0	1	0	0	0	0	0
1	0	0	0	0	0	0	0	1	0	1	0	0	1	1	0	0	0	1	0	1	0	1	0	1	0	0	0	0	0	0	0	0	1	0	0	1	1	1	1	0	0	0	1	1	0	0	1	0	0
1	0	0	1	0	0	0	0	0	0	1	1	0	1	1	0	0	0	1	0	0	0	0	1	1	1	1	1	1	0	0	0	0	0	1	0	1	1	1	1	1	0	0	0	1	0	0	1	0	0
1	1	0	0	0	0	1	0	0	0	1	0	1	1	1	0	0	1	1	1	0	0	1	0	1	0	1	0	0	0	1	0	0	1	0	0	1	1	1	1	0	0	1	0	1	0	0	0	0	0
Attractor	32
Type	:	cyclic
Ratio	:	0.00185
AKT	AP1	Apoptosis	ATF2	ATM	BCL2	CREB	DNA_damage	DUSP1	EGFR	EGFR_stimulus	ELK1	ERK	FGFR3	FGFR3_stimulus	FOS	FOXO3	FRS2	GAB1	GADD45	GRB2	Growth_Arrest	JNK	JUN	MAP3K1_3	MAX	MDM2	MEK1_2	MSK	MTK1	MYC	p14	p21	p38	p53	p70	PDK1	PI3K	PKC	PLCG	PPP2CA	Proliferation	PTEN	RAF	RAS	RSK	SMAD	SOS	SPRY	TAK1
0	0	0	1	0	1	0	0	1	0	1	1	0	1	0	0	0	1	1	0	1	0	1	1	1	1	1	0	1	1	0	0	0	1	0	1	1	1	1	1	1	0	0	0	1	1	0	0	1	0
1	1	0	1	0	0	1	0	0	0	1	1	0	1	0	0	1	0	1	0	1	0	1	1	1	1	0	0	1	0	1	0	0	1	0	0	1	1	1	1	1	0	0	1	1	0	0	0	0	0
1	1	0	1	0	1	1	0	1	0	1	1	0	1	0	0	0	0	1	0	0	0	1	1	1	1	1	0	1	0	1	0	0	1	1	0	1	1	1	1	1	0	0	0	1	0	0	1	0	0
1	1	0	1	0	1	1	0	1	0	1	1	0	1	0	0	0	1	1	1	0	0	0	1	1	1	1	0	1	0	1	0	0	0	0	0	1	1	1	1	1	0	1	0	1	0	0	0	0	0
0	1	0	0	0	1	1	0	1	0	1	0	0	1	0	0	0	1	1	0	1	0	0	0	1	0	1	0	0	1	1	0	0	0	0	0	1	1	1	1	0	0	0	0	1	0	0	0	0	0
1	0	0	0	0	0	0	0	1	0	1	0	0	1	0	0	0	0	1	0	1	0	1	0	1	0	0	0	0	0	0	0	0	1	0	0	1	1	1	1	0	0	0	1	1	0	0	1	0	0
1	0	0	1	0	0	0	0	0	0	1	1	0	1	0	0	0	0	1	0	0	0	0	1	1	1	1	1	1	0	0	0	0	0	1	0	1	1	1	1	1	0	0	0	1	0	0	1	0	0
1	1	0	0	0	0	1	0	0	0	1	0	1	1	0	0	0	1	1	1	0	0	1	0	1	0	1	0	0	0	1	0	0	1	0	0	1	1	1	1	0	0	1	0	1	0	0	0	0	0
Attractor	33
Type	:	cyclic
Ratio	:	0.06261
AKT	AP1	Apoptosis	ATF2	ATM	BCL2	CREB	DNA_damage	DUSP1	EGFR	EGFR_stimulus	ELK1	ERK	FGFR3	FGFR3_stimulus	FOS	FOXO3	FRS2	GAB1	GADD45	GRB2	Growth_Arrest	JNK	JUN	MAP3K1_3	MAX	MDM2	MEK1_2	MSK	MTK1	MYC	p14	p21	p38	p53	p70	PDK1	PI3K	PKC	PLCG	PPP2CA	Proliferation	PTEN	RAF	RAS	RSK	SMAD	SOS	SPRY	TAK1
0	1	1	1	1	0	1	1	1	0	0	1	0	1	1	0	1	0	1	1	0	1	1	1	1	1	1	0	1	1	1	0	1	1	1	0	1	1	1	1	1	0	1	1	1	0	0	1	0	0
0	1	1	1	1	0	1	1	1	0	0	1	0	1	1	0	1	1	1	1	0	1	1	1	1	1	1	0	1	1	1	0	1	1	1	0	1	1	1	1	1	0	1	1	1	0	0	0	0	0
0	1	1	1	1	0	1	1	1	0	0	1	0	1	1	0	1	1	1	1	1	1	1	1	1	1	1	0	1	1	1	0	1	1	1	0	1	1	1	1	1	0	1	1	1	0	0	0	0	0
0	1	1	1	1	0	1	1	1	0	0	1	0	1	1	0	1	0	1	1	1	1	1	1	1	1	1	0	1	1	1	0	1	1	1	0	1	1	1	1	1	0	1	1	1	0	0	1	0	0
Attractor	34
Type	:	cyclic
Ratio	:	0.00319
AKT	AP1	Apoptosis	ATF2	ATM	BCL2	CREB	DNA_damage	DUSP1	EGFR	EGFR_stimulus	ELK1	ERK	FGFR3	FGFR3_stimulus	FOS	FOXO3	FRS2	GAB1	GADD45	GRB2	Growth_Arrest	JNK	JUN	MAP3K1_3	MAX	MDM2	MEK1_2	MSK	MTK1	MYC	p14	p21	p38	p53	p70	PDK1	PI3K	PKC	PLCG	PPP2CA	Proliferation	PTEN	RAF	RAS	RSK	SMAD	SOS	SPRY	TAK1
0	0	0	1	0	0	0	0	1	0	1	1	0	1	1	0	1	1	1	0	1	0	1	1	1	1	0	0	1	1	0	0	0	1	0	0	1	1	1	1	1	0	0	1	1	0	0	0	0	0
1	1	0	1	0	0	1	0	0	0	1	1	0	1	1	0	1	0	1	0	1	0	1	1	1	1	0	0	1	0	1	0	0	1	1	0	1	1	1	1	1	0	0	1	1	0	0	1	0	0
1	1	1	1	0	1	1	0	1	0	1	1	0	1	1	0	0	0	1	1	0	0	1	1	1	1	1	0	1	0	1	0	0	1	1	0	1	1	1	1	1	0	1	0	1	0	0	1	0	0
0	1	0	1	0	1	1	0	1	0	1	1	0	1	1	0	0	1	1	1	0	0	0	1	1	1	1	0	1	1	1	0	0	0	0	0	1	1	1	1	1	0	1	0	1	0	0	0	0	0
0	1	0	0	0	0	1	0	1	0	1	0	0	1	1	0	0	1	1	0	1	0	1	0	1	0	0	0	0	1	1	0	0	1	0	0	1	1	1	1	0	0	0	1	1	0	0	0	0	0
1	0	0	1	0	0	0	0	1	0	1	1	0	1	1	0	1	0	1	0	1	0	1	1	1	1	0	0	1	0	0	0	0	1	1	0	1	1	1	1	1	0	0	1	1	0	0	1	0	0
1	1	1	1	0	0	1	0	0	0	1	1	0	1	1	0	0	0	1	1	0	0	0	1	1	1	1	0	1	0	1	0	0	0	1	0	1	1	1	1	1	0	1	0	1	0	0	1	0	0
0	1	0	0	0	1	1	0	1	0	1	0	0	1	1	0	0	1	1	1	0	0	1	0	1	0	1	0	0	1	1	0	0	1	0	0	1	1	1	1	0	0	1	0	1	0	0	0	0	0
Attractor	35
Type	:	cyclic
Ratio	:	0.00435
AKT	AP1	Apoptosis	ATF2	ATM	BCL2	CREB	DNA_damage	DUSP1	EGFR	EGFR_stimulus	ELK1	ERK	FGFR3	FGFR3_stimulus	FOS	FOXO3	FRS2	GAB1	GADD45	GRB2	Growth_Arrest	JNK	JUN	MAP3K1_3	MAX	MDM2	MEK1_2	MSK	MTK1	MYC	p14	p21	p38	p53	p70	PDK1	PI3K	PKC	PLCG	PPP2CA	Proliferation	PTEN	RAF	RAS	RSK	SMAD	SOS	SPRY	TAK1
0	0	0	1	0	0	0	0	1	0	1	1	0	1	1	0	1	1	1	0	0	0	1	1	1	1	0	0	1	1	0	0	0	1	0	0	1	1	1	1	1	0	0	1	1	0	0	0	0	0
1	1	0	1	0	0	1	0	0	0	1	1	0	1	1	0	1	1	1	0	1	0	1	1	1	1	0	0	1	0	1	0	0	1	1	0	1	1	1	1	1	0	0	1	1	0	0	0	0	0
1	1	1	1	0	1	1	0	1	0	1	1	0	1	1	0	0	0	1	1	1	0	1	1	1	1	1	0	1	0	1	0	0	1	1	0	1	1	1	1	1	0	1	0	1	0	0	1	0	0
0	1	0	1	0	1	1	0	1	0	1	1	0	1	1	0	0	0	1	1	0	0	0	1	1	1	1	0	1	1	1	0	0	0	0	0	1	1	1	1	1	0	1	0	1	0	0	1	0	0
0	1	0	0	0	0	1	0	1	0	1	0	0	1	1	0	0	1	1	0	0	0	1	0	1	0	0	0	0	1	1	0	0	1	0	0	1	1	1	1	0	0	0	1	1	0	0	0	0	0
1	0	0	1	0	0	0	0	1	0	1	1	0	1	1	0	1	1	1	0	1	0	1	1	1	1	0	0	1	0	0	0	0	1	1	0	1	1	1	1	1	0	0	1	1	0	0	0	0	0
1	1	1	1	0	0	1	0	0	0	1	1	0	1	1	0	0	0	1	1	1	0	0	1	1	1	1	0	1	0	1	0	0	0	1	0	1	1	1	1	1	0	1	0	1	0	0	1	0	0
0	1	0	0	0	1	1	0	1	0	1	0	0	1	1	0	0	0	1	1	0	0	1	0	1	0	1	0	0	1	1	0	0	1	0	0	1	1	1	1	0	0	1	0	1	0	0	1	0	0
Attractor	36
Type	:	cyclic
Ratio	:	0.01429
AKT	AP1	Apoptosis	ATF2	ATM	BCL2	CREB	DNA_damage	DUSP1	EGFR	EGFR_stimulus	ELK1	ERK	FGFR3	FGFR3_stimulus	FOS	FOXO3	FRS2	GAB1	GADD45	GRB2	Growth_Arrest	JNK	JUN	MAP3K1_3	MAX	MDM2	MEK1_2	MSK	MTK1	MYC	p14	p21	p38	p53	p70	PDK1	PI3K	PKC	PLCG	PPP2CA	Proliferation	PTEN	RAF	RAS	RSK	SMAD	SOS	SPRY	TAK1
0	0	0	0	0	0	0	0	1	0	1	0	0	1	1	0	0	0	1	0	0	0	1	0	1	0	0	0	0	1	0	0	0	1	0	0	1	1	1	1	0	0	0	1	1	0	0	1	0	0
1	0	0	1	0	0	0	0	0	0	1	1	0	1	1	0	1	1	1	0	0	0	1	1	1	1	0	1	1	0	0	0	0	1	1	0	1	1	1	1	1	0	0	1	1	0	0	0	0	0
1	1	1	1	0	0	1	0	0	0	1	1	1	1	1	0	0	1	1	1	1	0	1	1	1	1	1	0	1	0	1	0	0	1	1	0	1	1	1	1	1	0	1	0	1	0	0	0	0	0
0	1	0	1	0	1	1	0	1	0	1	1	0	1	1	0	0	0	1	1	1	0	1	1	1	1	1	0	1	1	1	0	0	1	0	1	1	1	1	1	1	0	1	0	1	1	0	1	1	0
0	1	0	1	0	0	1	0	1	0	1	1	0	1	1	0	1	0	1	0	0	0	1	1	1	1	0	0	1	1	1	0	0	1	0	0	1	1	1	1	1	1	0	1	1	0	0	0	0	0
1	1	0	1	0	0	1	0	1	0	1	1	0	1	1	0	1	1	1	0	0	0	1	1	1	1	0	0	1	0	1	0	0	1	1	0	1	1	1	1	1	0	0	1	1	0	0	0	0	0
1	1	1	1	0	1	1	0	1	0	1	1	0	1	1	0	0	1	1	1	1	0	0	1	1	1	1	0	1	0	1	0	0	0	1	0	1	1	1	1	1	0	1	0	1	0	0	0	0	0
0	1	0	0	0	1	1	0	1	0	1	0	0	1	1	0	0	0	1	1	1	0	0	0	1	0	1	0	0	1	1	0	0	0	0	0	1	1	1	1	0	0	1	0	1	0	0	1	0	0
Attractor	37
Type	:	cyclic
Ratio	:	0.00043
AKT	AP1	Apoptosis	ATF2	ATM	BCL2	CREB	DNA_damage	DUSP1	EGFR	EGFR_stimulus	ELK1	ERK	FGFR3	FGFR3_stimulus	FOS	FOXO3	FRS2	GAB1	GADD45	GRB2	Growth_Arrest	JNK	JUN	MAP3K1_3	MAX	MDM2	MEK1_2	MSK	MTK1	MYC	p14	p21	p38	p53	p70	PDK1	PI3K	PKC	PLCG	PPP2CA	Proliferation	PTEN	RAF	RAS	RSK	SMAD	SOS	SPRY	TAK1
0	0	0	1	0	1	0	0	1	0	1	1	0	1	0	0	0	0	1	0	1	0	0	1	1	1	1	0	1	1	0	0	0	0	0	0	1	1	1	1	1	0	0	0	1	0	0	1	0	0
1	1	0	0	0	0	1	0	0	0	1	0	0	1	0	0	0	0	1	0	0	0	1	0	1	0	0	0	0	0	1	0	0	1	0	0	1	1	1	1	0	0	0	1	1	0	0	1	0	0
1	0	0	1	0	1	0	0	1	0	1	1	0	1	0	0	0	1	1	0	0	0	1	1	1	1	1	0	1	0	0	0	0	1	1	0	1	1	1	1	1	0	0	0	1	0	0	0	0	0
1	1	0	1	0	0	1	0	0	0	1	1	0	1	0	0	0	1	1	1	1	0	0	1	1	1	1	0	1	0	1	0	0	0	0	0	1	1	1	1	1	0	1	0	1	0	0	0	0	0
0	1	0	0	0	1	1	0	1	0	1	0	0	1	0	0	0	0	1	0	1	0	1	0	1	0	1	0	0	1	1	0	0	1	0	0	1	1	1	1	0	0	0	0	1	0	0	1	0	0
1	0	0	1	0	0	0	0	1	0	1	1	0	1	0	0	1	0	1	0	0	0	1	1	1	1	0	0	1	0	0	0	0	1	0	0	1	1	1	1	1	0	0	1	1	0	0	1	0	0
1	1	0	1	0	0	1	0	0	0	1	1	0	1	0	0	0	1	1	0	0	0	0	1	1	1	1	0	1	0	1	0	0	0	1	0	1	1	1	1	1	0	0	0	1	0	0	0	0	0
1	1	0	0	0	1	1	0	1	0	1	0	0	1	0	0	0	1	1	1	1	0	1	0	1	0	1	0	0	0	1	0	0	1	0	0	1	1	1	1	0	0	1	0	1	0	0	0	0	0
Attractor	38
Type	:	cyclic
Ratio	:	0.01324
AKT	AP1	Apoptosis	ATF2	ATM	BCL2	CREB	DNA_damage	DUSP1	EGFR	EGFR_stimulus	ELK1	ERK	FGFR3	FGFR3_stimulus	FOS	FOXO3	FRS2	GAB1	GADD45	GRB2	Growth_Arrest	JNK	JUN	MAP3K1_3	MAX	MDM2	MEK1_2	MSK	MTK1	MYC	p14	p21	p38	p53	p70	PDK1	PI3K	PKC	PLCG	PPP2CA	Proliferation	PTEN	RAF	RAS	RSK	SMAD	SOS	SPRY	TAK1
0	1	0	1	0	1	1	0	1	0	1	1	0	1	0	0	0	0	1	1	1	0	1	1	1	1	1	0	1	1	1	0	0	1	0	0	1	1	1	1	1	0	0	0	1	0	1	1	0	1
1	1	0	1	0	0	1	0	1	0	1	1	0	1	0	0	1	0	1	1	1	0	1	1	1	1	0	0	1	1	1	0	0	1	0	0	1	1	1	1	1	0	0	1	1	0	1	1	0	1
1	1	0	1	0	1	1	0	1	0	1	1	0	1	0	0	0	0	1	1	1	0	1	1	1	1	1	0	1	1	1	0	0	1	1	0	1	1	1	1	1	0	0	0	1	0	1	1	0	1
1	1	0	1	0	1	1	0	1	0	1	1	0	1	0	0	0	0	1	1	1	0	1	1	1	1	1	0	1	1	1	0	0	1	0	0	1	1	1	1	1	0	1	0	1	0	1	1	0	1
Attractor	39
Type	:	cyclic
Ratio	:	0.00371
AKT	AP1	Apoptosis	ATF2	ATM	BCL2	CREB	DNA_damage	DUSP1	EGFR	EGFR_stimulus	ELK1	ERK	FGFR3	FGFR3_stimulus	FOS	FOXO3	FRS2	GAB1	GADD45	GRB2	Growth_Arrest	JNK	JUN	MAP3K1_3	MAX	MDM2	MEK1_2	MSK	MTK1	MYC	p14	p21	p38	p53	p70	PDK1	PI3K	PKC	PLCG	PPP2CA	Proliferation	PTEN	RAF	RAS	RSK	SMAD	SOS	SPRY	TAK1
0	0	0	0	0	1	0	0	1	0	0	0	0	1	0	0	0	0	1	0	1	0	1	0	1	0	1	0	0	1	0	0	0	1	0	0	1	1	1	1	0	0	0	0	1	0	0	1	0	0
1	0	0	1	0	0	0	0	0	0	0	1	0	1	0	0	1	0	1	0	0	0	1	1	1	1	0	1	1	0	0	0	0	1	0	0	1	1	1	1	1	0	0	1	1	0	0	1	0	0
1	1	0	1	0	0	1	0	0	0	0	1	1	1	0	0	0	1	1	0	0	0	1	1	1	1	1	0	1	0	1	0	0	1	1	0	1	1	1	1	1	0	0	0	1	0	0	0	0	0
1	1	0	1	0	1	1	0	1	0	0	1	0	1	0	0	0	1	1	1	1	0	1	1	1	1	1	0	1	0	1	0	0	1	0	1	1	1	1	1	1	0	1	0	1	1	0	0	1	0
0	1	0	1	0	1	1	0	1	0	0	1	0	1	0	0	0	0	1	0	1	0	0	1	1	1	1	0	1	1	1	0	0	0	0	0	1	1	1	1	1	1	0	0	1	0	0	0	0	0
1	1	0	0	0	0	1	0	1	0	0	0	0	1	0	0	0	0	1	0	0	0	1	0	1	0	0	0	0	0	1	0	0	1	0	0	1	1	1	1	0	0	0	1	1	0	0	1	0	0
1	0	0	1	0	1	0	0	1	0	0	1	0	1	0	0	0	1	1	0	0	0	0	1	1	1	1	0	1	0	0	0	0	0	1	0	1	1	1	1	1	0	0	0	1	0	0	0	0	0
1	1	0	0	0	0	1	0	0	0	0	0	0	1	0	0	0	1	1	1	1	0	0	0	1	0	1	0	0	0	1	0	0	0	0	0	1	1	1	1	0	0	1	0	1	0	0	0	0	0
Attractor	40
Type	:	cyclic
Ratio	:	0.00119
AKT	AP1	Apoptosis	ATF2	ATM	BCL2	CREB	DNA_damage	DUSP1	EGFR	EGFR_stimulus	ELK1	ERK	FGFR3	FGFR3_stimulus	FOS	FOXO3	FRS2	GAB1	GADD45	GRB2	Growth_Arrest	JNK	JUN	MAP3K1_3	MAX	MDM2	MEK1_2	MSK	MTK1	MYC	p14	p21	p38	p53	p70	PDK1	PI3K	PKC	PLCG	PPP2CA	Proliferation	PTEN	RAF	RAS	RSK	SMAD	SOS	SPRY	TAK1
0	0	0	1	0	1	0	0	1	0	1	1	0	1	1	0	0	1	1	0	0	0	0	1	1	1	1	0	1	1	0	0	0	0	0	0	1	1	1	1	1	0	0	0	1	0	0	0	0	0
1	1	0	0	0	0	1	0	0	0	1	0	0	1	1	0	0	1	1	0	1	0	1	0	1	0	0	0	0	0	1	0	0	1	0	0	1	1	1	1	0	0	0	1	1	0	0	0	0	0
1	0	0	1	0	1	0	0	1	0	1	1	0	1	1	0	0	0	1	0	1	0	1	1	1	1	1	0	1	0	0	0	0	1	1	0	1	1	1	1	1	0	0	0	1	0	0	1	0	0
1	1	0	1	0	0	1	0	0	0	1	1	0	1	1	0	0	0	1	1	0	0	0	1	1	1	1	0	1	0	1	0	0	0	0	0	1	1	1	1	1	0	1	0	1	0	0	1	0	0
0	1	0	0	0	1	1	0	1	0	1	0	0	1	1	0	0	1	1	0	0	0	1	0	1	0	1	0	0	1	1	0	0	1	0	0	1	1	1	1	0	0	0	0	1	0	0	0	0	0
1	0	0	1	0	0	0	0	1	0	1	1	0	1	1	0	1	1	1	0	1	0	1	1	1	1	0	0	1	0	0	0	0	1	0	0	1	1	1	1	1	0	0	1	1	0	0	0	0	0
1	1	0	1	0	0	1	0	0	0	1	1	0	1	1	0	0	0	1	0	1	0	0	1	1	1	1	0	1	0	1	0	0	0	1	0	1	1	1	1	1	0	0	0	1	0	0	1	0	0
1	1	0	0	0	1	1	0	1	0	1	0	0	1	1	0	0	0	1	1	0	0	1	0	1	0	1	0	0	0	1	0	0	1	0	0	1	1	1	1	0	0	1	0	1	0	0	1	0	0
Attractor	41
Type	:	cyclic
Ratio	:	0.00287
AKT	AP1	Apoptosis	ATF2	ATM	BCL2	CREB	DNA_damage	DUSP1	EGFR	EGFR_stimulus	ELK1	ERK	FGFR3	FGFR3_stimulus	FOS	FOXO3	FRS2	GAB1	GADD45	GRB2	Growth_Arrest	JNK	JUN	MAP3K1_3	MAX	MDM2	MEK1_2	MSK	MTK1	MYC	p14	p21	p38	p53	p70	PDK1	PI3K	PKC	PLCG	PPP2CA	Proliferation	PTEN	RAF	RAS	RSK	SMAD	SOS	SPRY	TAK1
0	0	0	1	0	0	0	0	1	0	1	1	0	1	0	0	1	0	1	0	1	0	1	1	1	1	0	0	1	1	0	0	0	1	0	0	1	1	1	1	1	0	0	1	1	0	0	1	0	0
1	1	0	1	0	0	1	0	0	0	1	1	0	1	0	0	1	0	1	0	0	0	1	1	1	1	0	0	1	0	1	0	0	1	1	0	1	1	1	1	1	0	0	1	1	0	0	1	0	0
1	1	1	1	0	1	1	0	1	0	1	1	0	1	0	0	0	1	1	1	0	0	1	1	1	1	1	0	1	0	1	0	0	1	1	0	1	1	1	1	1	0	1	0	1	0	0	0	0	0
0	1	0	1	0	1	1	0	1	0	1	1	0	1	0	0	0	1	1	1	1	0	0	1	1	1	1	0	1	1	1	0	0	0	0	0	1	1	1	1	1	0	1	0	1	0	0	0	0	0
0	1	0	0	0	0	1	0	1	0	1	0	0	1	0	0	0	0	1	0	1	0	1	0	1	0	0	0	0	1	1	0	0	1	0	0	1	1	1	1	0	0	0	1	1	0	0	1	0	0
1	0	0	1	0	0	0	0	1	0	1	1	0	1	0	0	1	0	1	0	0	0	1	1	1	1	0	0	1	0	0	0	0	1	1	0	1	1	1	1	1	0	0	1	1	0	0	1	0	0
1	1	1	1	0	0	1	0	0	0	1	1	0	1	0	0	0	1	1	1	0	0	0	1	1	1	1	0	1	0	1	0	0	0	1	0	1	1	1	1	1	0	1	0	1	0	0	0	0	0
0	1	0	0	0	1	1	0	1	0	1	0	0	1	0	0	0	1	1	1	1	0	1	0	1	0	1	0	0	1	1	0	0	1	0	0	1	1	1	1	0	0	1	0	1	0	0	0	0	0
Attractor	42
Type	:	cyclic
Ratio	:	0.01392
AKT	AP1	Apoptosis	ATF2	ATM	BCL2	CREB	DNA_damage	DUSP1	EGFR	EGFR_stimulus	ELK1	ERK	FGFR3	FGFR3_stimulus	FOS	FOXO3	FRS2	GAB1	GADD45	GRB2	Growth_Arrest	JNK	JUN	MAP3K1_3	MAX	MDM2	MEK1_2	MSK	MTK1	MYC	p14	p21	p38	p53	p70	PDK1	PI3K	PKC	PLCG	PPP2CA	Proliferation	PTEN	RAF	RAS	RSK	SMAD	SOS	SPRY	TAK1
0	0	0	0	0	0	0	0	1	0	0	0	0	1	1	0	0	0	1	0	0	0	1	0	1	0	0	0	0	1	0	0	0	1	0	0	1	1	1	1	0	0	0	1	1	0	0	1	0	0
1	0	0	1	0	0	0	0	0	0	0	1	0	1	1	0	1	1	1	0	0	0	1	1	1	1	0	1	1	0	0	0	0	1	1	0	1	1	1	1	1	0	0	1	1	0	0	0	0	0
1	1	1	1	0	0	1	0	0	0	0	1	1	1	1	0	0	1	1	1	1	0	1	1	1	1	1	0	1	0	1	0	0	1	1	0	1	1	1	1	1	0	1	0	1	0	0	0	0	0
0	1	0	1	0	1	1	0	1	0	0	1	0	1	1	0	0	0	1	1	1	0	1	1	1	1	1	0	1	1	1	0	0	1	0	1	1	1	1	1	1	0	1	0	1	1	0	1	1	0
0	1	0	1	0	0	1	0	1	0	0	1	0	1	1	0	1	0	1	0	0	0	1	1	1	1	0	0	1	1	1	0	0	1	0	0	1	1	1	1	1	1	0	1	1	0	0	0	0	0
1	1	0	1	0	0	1	0	1	0	0	1	0	1	1	0	1	1	1	0	0	0	1	1	1	1	0	0	1	0	1	0	0	1	1	0	1	1	1	1	1	0	0	1	1	0	0	0	0	0
1	1	1	1	0	1	1	0	1	0	0	1	0	1	1	0	0	1	1	1	1	0	0	1	1	1	1	0	1	0	1	0	0	0	1	0	1	1	1	1	1	0	1	0	1	0	0	0	0	0
0	1	0	0	0	1	1	0	1	0	0	0	0	1	1	0	0	0	1	1	1	0	0	0	1	0	1	0	0	1	1	0	0	0	0	0	1	1	1	1	0	0	1	0	1	0	0	1	0	0
Attractor	43
Type	:	cyclic
Ratio	:	0.00351
AKT	AP1	Apoptosis	ATF2	ATM	BCL2	CREB	DNA_damage	DUSP1	EGFR	EGFR_stimulus	ELK1	ERK	FGFR3	FGFR3_stimulus	FOS	FOXO3	FRS2	GAB1	GADD45	GRB2	Growth_Arrest	JNK	JUN	MAP3K1_3	MAX	MDM2	MEK1_2	MSK	MTK1	MYC	p14	p21	p38	p53	p70	PDK1	PI3K	PKC	PLCG	PPP2CA	Proliferation	PTEN	RAF	RAS	RSK	SMAD	SOS	SPRY	TAK1
0	0	0	1	0	0	0	0	1	0	1	1	0	1	0	0	1	0	1	0	0	0	1	1	1	1	0	0	1	1	0	0	0	1	0	0	1	1	1	1	1	0	0	1	1	0	0	1	0	0
1	1	0	1	0	0	1	0	0	0	1	1	0	1	0	0	1	1	1	0	0	0	1	1	1	1	0	0	1	0	1	0	0	1	1	0	1	1	1	1	1	0	0	1	1	0	0	0	0	0
1	1	1	1	0	1	1	0	1	0	1	1	0	1	0	0	0	1	1	1	1	0	1	1	1	1	1	0	1	0	1	0	0	1	1	0	1	1	1	1	1	0	1	0	1	0	0	0	0	0
0	1	0	1	0	1	1	0	1	0	1	1	0	1	0	0	0	0	1	1	1	0	0	1	1	1	1	0	1	1	1	0	0	0	0	0	1	1	1	1	1	0	1	0	1	0	0	1	0	0
0	1	0	0	0	0	1	0	1	0	1	0	0	1	0	0	0	0	1	0	0	0	1	0	1	0	0	0	0	1	1	0	0	1	0	0	1	1	1	1	0	0	0	1	1	0	0	1	0	0
1	0	0	1	0	0	0	0	1	0	1	1	0	1	0	0	1	1	1	0	0	0	1	1	1	1	0	0	1	0	0	0	0	1	1	0	1	1	1	1	1	0	0	1	1	0	0	0	0	0
1	1	1	1	0	0	1	0	0	0	1	1	0	1	0	0	0	1	1	1	1	0	0	1	1	1	1	0	1	0	1	0	0	0	1	0	1	1	1	1	1	0	1	0	1	0	0	0	0	0
0	1	0	0	0	1	1	0	1	0	1	0	0	1	0	0	0	0	1	1	1	0	1	0	1	0	1	0	0	1	1	0	0	1	0	0	1	1	1	1	0	0	1	0	1	0	0	1	0	0
Attractor	44
Type	:	cyclic
Ratio	:	0.00126
AKT	AP1	Apoptosis	ATF2	ATM	BCL2	CREB	DNA_damage	DUSP1	EGFR	EGFR_stimulus	ELK1	ERK	FGFR3	FGFR3_stimulus	FOS	FOXO3	FRS2	GAB1	GADD45	GRB2	Growth_Arrest	JNK	JUN	MAP3K1_3	MAX	MDM2	MEK1_2	MSK	MTK1	MYC	p14	p21	p38	p53	p70	PDK1	PI3K	PKC	PLCG	PPP2CA	Proliferation	PTEN	RAF	RAS	RSK	SMAD	SOS	SPRY	TAK1
0	0	0	1	0	1	0	0	1	0	0	1	0	1	0	0	0	1	1	0	1	0	0	1	1	1	1	0	1	1	0	0	0	0	0	0	1	1	1	1	1	0	0	0	1	0	0	0	0	0
1	1	0	0	0	0	1	0	0	0	0	0	0	1	0	0	0	0	1	0	1	0	1	0	1	0	0	0	0	0	1	0	0	1	0	0	1	1	1	1	0	0	0	1	1	0	0	1	0	0
1	0	0	1	0	1	0	0	1	0	0	1	0	1	0	0	0	0	1	0	0	0	1	1	1	1	1	0	1	0	0	0	0	1	1	0	1	1	1	1	1	0	0	0	1	0	0	1	0	0
1	1	0	1	0	0	1	0	0	0	0	1	0	1	0	0	0	1	1	1	0	0	0	1	1	1	1	0	1	0	1	0	0	0	0	0	1	1	1	1	1	0	1	0	1	0	0	0	0	0
0	1	0	0	0	1	1	0	1	0	0	0	0	1	0	0	0	1	1	0	1	0	1	0	1	0	1	0	0	1	1	0	0	1	0	0	1	1	1	1	0	0	0	0	1	0	0	0	0	0
1	0	0	1	0	0	0	0	1	0	0	1	0	1	0	0	1	0	1	0	1	0	1	1	1	1	0	0	1	0	0	0	0	1	0	0	1	1	1	1	1	0	0	1	1	0	0	1	0	0
1	1	0	1	0	0	1	0	0	0	0	1	0	1	0	0	0	0	1	0	0	0	0	1	1	1	1	0	1	0	1	0	0	0	1	0	1	1	1	1	1	0	0	0	1	0	0	1	0	0
1	1	0	0	0	1	1	0	1	0	0	0	0	1	0	0	0	1	1	1	0	0	1	0	1	0	1	0	0	0	1	0	0	1	0	0	1	1	1	1	0	0	1	0	1	0	0	0	0	0
Attractor	45
Type	:	cyclic
Ratio	:	0.00347
AKT	AP1	Apoptosis	ATF2	ATM	BCL2	CREB	DNA_damage	DUSP1	EGFR	EGFR_stimulus	ELK1	ERK	FGFR3	FGFR3_stimulus	FOS	FOXO3	FRS2	GAB1	GADD45	GRB2	Growth_Arrest	JNK	JUN	MAP3K1_3	MAX	MDM2	MEK1_2	MSK	MTK1	MYC	p14	p21	p38	p53	p70	PDK1	PI3K	PKC	PLCG	PPP2CA	Proliferation	PTEN	RAF	RAS	RSK	SMAD	SOS	SPRY	TAK1
0	0	0	0	0	1	0	0	1	0	1	0	0	1	1	0	0	0	1	0	0	0	1	0	1	0	1	0	0	1	0	0	0	1	0	0	1	1	1	1	0	0	0	0	1	0	0	1	0	0
1	0	0	1	0	0	0	0	0	0	1	1	0	1	1	0	1	1	1	0	0	0	1	1	1	1	0	1	1	0	0	0	0	1	0	0	1	1	1	1	1	0	0	1	1	0	0	0	0	0
1	1	0	1	0	0	1	0	0	0	1	1	1	1	1	0	0	1	1	0	1	0	1	1	1	1	1	0	1	0	1	0	0	1	1	0	1	1	1	1	1	0	0	0	1	0	0	0	0	0
1	1	0	1	0	1	1	0	1	0	1	1	0	1	1	0	0	0	1	1	1	0	1	1	1	1	1	0	1	0	1	0	0	1	0	1	1	1	1	1	1	0	1	0	1	1	0	1	1	0
0	1	0	1	0	1	1	0	1	0	1	1	0	1	1	0	0	0	1	0	0	0	0	1	1	1	1	0	1	1	1	0	0	0	0	0	1	1	1	1	1	1	0	0	1	0	0	0	0	0
1	1	0	0	0	0	1	0	1	0	1	0	0	1	1	0	0	1	1	0	0	0	1	0	1	0	0	0	0	0	1	0	0	1	0	0	1	1	1	1	0	0	0	1	1	0	0	0	0	0
1	0	0	1	0	1	0	0	1	0	1	1	0	1	1	0	0	1	1	0	1	0	0	1	1	1	1	0	1	0	0	0	0	0	1	0	1	1	1	1	1	0	0	0	1	0	0	0	0	0
1	1	0	0	0	0	1	0	0	0	1	0	0	1	1	0	0	0	1	1	1	0	0	0	1	0	1	0	0	0	1	0	0	0	0	0	1	1	1	1	0	0	1	0	1	0	0	1	0	0
Attractor	46
Type	:	cyclic
Ratio	:	0.00166
AKT	AP1	Apoptosis	ATF2	ATM	BCL2	CREB	DNA_damage	DUSP1	EGFR	EGFR_stimulus	ELK1	ERK	FGFR3	FGFR3_stimulus	FOS	FOXO3	FRS2	GAB1	GADD45	GRB2	Growth_Arrest	JNK	JUN	MAP3K1_3	MAX	MDM2	MEK1_2	MSK	MTK1	MYC	p14	p21	p38	p53	p70	PDK1	PI3K	PKC	PLCG	PPP2CA	Proliferation	PTEN	RAF	RAS	RSK	SMAD	SOS	SPRY	TAK1
1	0	0	0	0	0	0	0	0	0	1	0	0	1	0	0	0	0	1	0	1	0	0	0	1	0	1	1	0	0	0	0	0	0	0	0	1	1	1	1	0	0	0	0	1	0	0	1	0	0
1	0	0	0	0	0	0	0	0	0	1	0	1	1	0	0	0	0	1	0	0	0	1	0	1	0	1	1	0	0	0	0	0	1	0	0	1	1	1	1	0	0	0	0	1	0	0	1	0	0
1	0	0	1	0	0	0	0	0	0	1	1	1	1	0	0	0	1	1	0	0	0	1	1	1	1	1	1	1	0	0	0	0	1	0	1	1	1	1	1	1	0	0	0	1	1	0	0	1	0
1	1	0	1	0	0	1	0	0	0	1	1	1	1	0	1	0	0	1	0	1	0	1	1	1	1	1	0	1	0	1	0	0	1	0	1	1	1	1	1	1	0	0	0	1	1	0	0	1	0
1	1	0	1	0	1	1	0	1	0	1	1	0	1	0	1	0	0	1	0	0	0	1	1	1	1	1	0	1	0	1	0	0	1	0	1	1	1	1	1	1	1	0	0	1	1	0	0	1	0
1	1	0	1	0	1	1	0	1	0	1	1	0	1	0	0	0	0	1	0	0	0	0	1	1	1	1	0	1	0	1	0	0	0	0	0	1	1	1	1	1	1	0	0	1	0	0	0	0	0
1	1	0	0	0	1	1	0	1	0	1	0	0	1	0	0	0	1	1	0	0	0	0	0	1	0	1	0	0	0	1	0	0	0	0	0	1	1	1	1	0	0	0	0	1	0	0	0	0	0
1	0	0	0	0	1	0	0	1	0	1	0	0	1	0	0	0	1	1	0	1	0	0	0	1	0	1	0	0	0	0	0	0	0	0	0	1	1	1	1	0	0	0	0	1	0	0	0	0	0
Attractor	47
Type	:	cyclic
Ratio	:	0.00419
AKT	AP1	Apoptosis	ATF2	ATM	BCL2	CREB	DNA_damage	DUSP1	EGFR	EGFR_stimulus	ELK1	ERK	FGFR3	FGFR3_stimulus	FOS	FOXO3	FRS2	GAB1	GADD45	GRB2	Growth_Arrest	JNK	JUN	MAP3K1_3	MAX	MDM2	MEK1_2	MSK	MTK1	MYC	p14	p21	p38	p53	p70	PDK1	PI3K	PKC	PLCG	PPP2CA	Proliferation	PTEN	RAF	RAS	RSK	SMAD	SOS	SPRY	TAK1
0	0	0	1	0	0	0	0	1	0	1	1	0	1	0	0	1	1	1	0	0	0	1	1	1	1	0	0	1	1	0	0	0	1	0	0	1	1	1	1	1	0	0	1	1	0	0	0	0	0
1	1	0	1	0	0	1	0	0	0	1	1	0	1	0	0	1	1	1	0	1	0	1	1	1	1	0	0	1	0	1	0	0	1	1	0	1	1	1	1	1	0	0	1	1	0	0	0	0	0
1	1	1	1	0	1	1	0	1	0	1	1	0	1	0	0	0	0	1	1	1	0	1	1	1	1	1	0	1	0	1	0	0	1	1	0	1	1	1	1	1	0	1	0	1	0	0	1	0	0
0	1	0	1	0	1	1	0	1	0	1	1	0	1	0	0	0	0	1	1	0	0	0	1	1	1	1	0	1	1	1	0	0	0	0	0	1	1	1	1	1	0	1	0	1	0	0	1	0	0
0	1	0	0	0	0	1	0	1	0	1	0	0	1	0	0	0	1	1	0	0	0	1	0	1	0	0	0	0	1	1	0	0	1	0	0	1	1	1	1	0	0	0	1	1	0	0	0	0	0
1	0	0	1	0	0	0	0	1	0	1	1	0	1	0	0	1	1	1	0	1	0	1	1	1	1	0	0	1	0	0	0	0	1	1	0	1	1	1	1	1	0	0	1	1	0	0	0	0	0
1	1	1	1	0	0	1	0	0	0	1	1	0	1	0	0	0	0	1	1	1	0	0	1	1	1	1	0	1	0	1	0	0	0	1	0	1	1	1	1	1	0	1	0	1	0	0	1	0	0
0	1	0	0	0	1	1	0	1	0	1	0	0	1	0	0	0	0	1	1	0	0	1	0	1	0	1	0	0	1	1	0	0	1	0	0	1	1	1	1	0	0	1	0	1	0	0	1	0	0
Attractor	48
Type	:	cyclic
Ratio	:	0.00331
AKT	AP1	Apoptosis	ATF2	ATM	BCL2	CREB	DNA_damage	DUSP1	EGFR	EGFR_stimulus	ELK1	ERK	FGFR3	FGFR3_stimulus	FOS	FOXO3	FRS2	GAB1	GADD45	GRB2	Growth_Arrest	JNK	JUN	MAP3K1_3	MAX	MDM2	MEK1_2	MSK	MTK1	MYC	p14	p21	p38	p53	p70	PDK1	PI3K	PKC	PLCG	PPP2CA	Proliferation	PTEN	RAF	RAS	RSK	SMAD	SOS	SPRY	TAK1
0	0	0	1	0	0	0	0	1	0	0	1	0	1	0	0	1	0	1	0	1	0	1	1	1	1	0	0	1	1	0	0	0	1	0	0	1	1	1	1	1	0	0	1	1	0	0	1	0	0
1	1	0	1	0	0	1	0	0	0	0	1	0	1	0	0	1	0	1	0	0	0	1	1	1	1	0	0	1	0	1	0	0	1	1	0	1	1	1	1	1	0	0	1	1	0	0	1	0	0
1	1	1	1	0	1	1	0	1	0	0	1	0	1	0	0	0	1	1	1	0	0	1	1	1	1	1	0	1	0	1	0	0	1	1	0	1	1	1	1	1	0	1	0	1	0	0	0	0	0
0	1	0	1	0	1	1	0	1	0	0	1	0	1	0	0	0	1	1	1	1	0	0	1	1	1	1	0	1	1	1	0	0	0	0	0	1	1	1	1	1	0	1	0	1	0	0	0	0	0
0	1	0	0	0	0	1	0	1	0	0	0	0	1	0	0	0	0	1	0	1	0	1	0	1	0	0	0	0	1	1	0	0	1	0	0	1	1	1	1	0	0	0	1	1	0	0	1	0	0
1	0	0	1	0	0	0	0	1	0	0	1	0	1	0	0	1	0	1	0	0	0	1	1	1	1	0	0	1	0	0	0	0	1	1	0	1	1	1	1	1	0	0	1	1	0	0	1	0	0
1	1	1	1	0	0	1	0	0	0	0	1	0	1	0	0	0	1	1	1	0	0	0	1	1	1	1	0	1	0	1	0	0	0	1	0	1	1	1	1	1	0	1	0	1	0	0	0	0	0
0	1	0	0	0	1	1	0	1	0	0	0	0	1	0	0	0	1	1	1	1	0	1	0	1	0	1	0	0	1	1	0	0	1	0	0	1	1	1	1	0	0	1	0	1	0	0	0	0	0
Attractor	49
Type	:	cyclic
Ratio	:	0.0116
AKT	AP1	Apoptosis	ATF2	ATM	BCL2	CREB	DNA_damage	DUSP1	EGFR	EGFR_stimulus	ELK1	ERK	FGFR3	FGFR3_stimulus	FOS	FOXO3	FRS2	GAB1	GADD45	GRB2	Growth_Arrest	JNK	JUN	MAP3K1_3	MAX	MDM2	MEK1_2	MSK	MTK1	MYC	p14	p21	p38	p53	p70	PDK1	PI3K	PKC	PLCG	PPP2CA	Proliferation	PTEN	RAF	RAS	RSK	SMAD	SOS	SPRY	TAK1
0	0	0	0	0	0	0	0	1	0	0	0	0	1	0	0	0	0	1	0	1	0	1	0	1	0	0	0	0	1	0	0	0	1	0	0	1	1	1	1	0	0	0	1	1	0	0	1	0	0
1	0	0	1	0	0	0	0	0	0	0	1	0	1	0	0	1	0	1	0	0	0	1	1	1	1	0	1	1	0	0	0	0	1	1	0	1	1	1	1	1	0	0	1	1	0	0	1	0	0
1	1	1	1	0	0	1	0	0	0	0	1	1	1	0	0	0	1	1	1	0	0	1	1	1	1	1	0	1	0	1	0	0	1	1	0	1	1	1	1	1	0	1	0	1	0	0	0	0	0
0	1	0	1	0	1	1	0	1	0	0	1	0	1	0	0	0	1	1	1	1	0	1	1	1	1	1	0	1	1	1	0	0	1	0	1	1	1	1	1	1	0	1	0	1	1	0	0	1	0
0	1	0	1	0	0	1	0	1	0	0	1	0	1	0	0	1	0	1	0	1	0	1	1	1	1	0	0	1	1	1	0	0	1	0	0	1	1	1	1	1	1	0	1	1	0	0	0	0	0
1	1	0	1	0	0	1	0	1	0	0	1	0	1	0	0	1	0	1	0	0	0	1	1	1	1	0	0	1	0	1	0	0	1	1	0	1	1	1	1	1	0	0	1	1	0	0	1	0	0
1	1	1	1	0	1	1	0	1	0	0	1	0	1	0	0	0	1	1	1	0	0	0	1	1	1	1	0	1	0	1	0	0	0	1	0	1	1	1	1	1	0	1	0	1	0	0	0	0	0
0	1	0	0	0	1	1	0	1	0	0	0	0	1	0	0	0	1	1	1	1	0	0	0	1	0	1	0	0	1	1	0	0	0	0	0	1	1	1	1	0	0	1	0	1	0	0	0	0	0
Attractor	50
Type	:	cyclic
Ratio	:	0.0018
AKT	AP1	Apoptosis	ATF2	ATM	BCL2	CREB	DNA_damage	DUSP1	EGFR	EGFR_stimulus	ELK1	ERK	FGFR3	FGFR3_stimulus	FOS	FOXO3	FRS2	GAB1	GADD45	GRB2	Growth_Arrest	JNK	JUN	MAP3K1_3	MAX	MDM2	MEK1_2	MSK	MTK1	MYC	p14	p21	p38	p53	p70	PDK1	PI3K	PKC	PLCG	PPP2CA	Proliferation	PTEN	RAF	RAS	RSK	SMAD	SOS	SPRY	TAK1
0	0	0	1	0	1	0	0	1	0	0	1	0	1	1	0	0	0	1	0	1	0	1	1	1	1	1	0	1	1	0	0	0	1	0	1	1	1	1	1	1	0	0	0	1	1	0	1	1	0
1	1	0	1	0	0	1	0	0	0	0	1	0	1	1	0	1	0	1	0	0	0	1	1	1	1	0	0	1	0	1	0	0	1	0	0	1	1	1	1	1	0	0	1	1	0	0	0	0	0
1	1	0	1	0	1	1	0	1	0	0	1	0	1	1	0	0	1	1	0	0	0	1	1	1	1	1	0	1	0	1	0	0	1	1	0	1	1	1	1	1	0	0	0	1	0	0	0	0	0
1	1	0	1	0	1	1	0	1	0	0	1	0	1	1	0	0	1	1	1	1	0	0	1	1	1	1	0	1	0	1	0	0	0	0	0	1	1	1	1	1	0	1	0	1	0	0	0	0	0
0	1	0	0	0	1	1	0	1	0	0	0	0	1	1	0	0	0	1	0	1	0	0	0	1	0	1	0	0	1	1	0	0	0	0	0	1	1	1	1	0	0	0	0	1	0	0	1	0	0
1	0	0	0	0	0	0	0	1	0	0	0	0	1	1	0	0	0	1	0	0	0	1	0	1	0	0	0	0	0	0	0	0	1	0	0	1	1	1	1	0	0	0	1	1	0	0	1	0	0
1	0	0	1	0	0	0	0	0	0	0	1	0	1	1	0	0	1	1	0	0	0	0	1	1	1	1	1	1	0	0	0	0	0	1	0	1	1	1	1	1	0	0	0	1	0	0	0	0	0
1	1	0	0	0	0	1	0	0	0	0	0	1	1	1	0	0	1	1	1	1	0	1	0	1	0	1	0	0	0	1	0	0	1	0	0	1	1	1	1	0	0	1	0	1	0	0	0	0	0
Attractor	51
Type	:	cyclic
Ratio	:	0.00401
AKT	AP1	Apoptosis	ATF2	ATM	BCL2	CREB	DNA_damage	DUSP1	EGFR	EGFR_stimulus	ELK1	ERK	FGFR3	FGFR3_stimulus	FOS	FOXO3	FRS2	GAB1	GADD45	GRB2	Growth_Arrest	JNK	JUN	MAP3K1_3	MAX	MDM2	MEK1_2	MSK	MTK1	MYC	p14	p21	p38	p53	p70	PDK1	PI3K	PKC	PLCG	PPP2CA	Proliferation	PTEN	RAF	RAS	RSK	SMAD	SOS	SPRY	TAK1
0	0	0	1	0	0	0	0	1	0	0	1	0	1	0	0	1	1	1	0	0	0	1	1	1	1	0	0	1	1	0	0	0	1	0	0	1	1	1	1	1	0	0	1	1	0	0	0	0	0
1	1	0	1	0	0	1	0	0	0	0	1	0	1	0	0	1	1	1	0	1	0	1	1	1	1	0	0	1	0	1	0	0	1	1	0	1	1	1	1	1	0	0	1	1	0	0	0	0	0
1	1	1	1	0	1	1	0	1	0	0	1	0	1	0	0	0	0	1	1	1	0	1	1	1	1	1	0	1	0	1	0	0	1	1	0	1	1	1	1	1	0	1	0	1	0	0	1	0	0
0	1	0	1	0	1	1	0	1	0	0	1	0	1	0	0	0	0	1	1	0	0	0	1	1	1	1	0	1	1	1	0	0	0	0	0	1	1	1	1	1	0	1	0	1	0	0	1	0	0
0	1	0	0	0	0	1	0	1	0	0	0	0	1	0	0	0	1	1	0	0	0	1	0	1	0	0	0	0	1	1	0	0	1	0	0	1	1	1	1	0	0	0	1	1	0	0	0	0	0
1	0	0	1	0	0	0	0	1	0	0	1	0	1	0	0	1	1	1	0	1	0	1	1	1	1	0	0	1	0	0	0	0	1	1	0	1	1	1	1	1	0	0	1	1	0	0	0	0	0
1	1	1	1	0	0	1	0	0	0	0	1	0	1	0	0	0	0	1	1	1	0	0	1	1	1	1	0	1	0	1	0	0	0	1	0	1	1	1	1	1	0	1	0	1	0	0	1	0	0
0	1	0	0	0	1	1	0	1	0	0	0	0	1	0	0	0	0	1	1	0	0	1	0	1	0	1	0	0	1	1	0	0	1	0	0	1	1	1	1	0	0	1	0	1	0	0	1	0	0
Attractor	52
Type	:	cyclic
Ratio	:	0.00108
AKT	AP1	Apoptosis	ATF2	ATM	BCL2	CREB	DNA_damage	DUSP1	EGFR	EGFR_stimulus	ELK1	ERK	FGFR3	FGFR3_stimulus	FOS	FOXO3	FRS2	GAB1	GADD45	GRB2	Growth_Arrest	JNK	JUN	MAP3K1_3	MAX	MDM2	MEK1_2	MSK	MTK1	MYC	p14	p21	p38	p53	p70	PDK1	PI3K	PKC	PLCG	PPP2CA	Proliferation	PTEN	RAF	RAS	RSK	SMAD	SOS	SPRY	TAK1
0	0	0	1	0	1	0	0	1	0	0	1	0	1	0	0	0	1	1	0	0	0	0	1	1	1	1	0	1	1	0	0	0	0	0	0	1	1	1	1	1	0	0	0	1	0	0	0	0	0
1	1	0	0	0	0	1	0	0	0	0	0	0	1	0	0	0	1	1	0	1	0	1	0	1	0	0	0	0	0	1	0	0	1	0	0	1	1	1	1	0	0	0	1	1	0	0	0	0	0
1	0	0	1	0	1	0	0	1	0	0	1	0	1	0	0	0	0	1	0	1	0	1	1	1	1	1	0	1	0	0	0	0	1	1	0	1	1	1	1	1	0	0	0	1	0	0	1	0	0
1	1	0	1	0	0	1	0	0	0	0	1	0	1	0	0	0	0	1	1	0	0	0	1	1	1	1	0	1	0	1	0	0	0	0	0	1	1	1	1	1	0	1	0	1	0	0	1	0	0
0	1	0	0	0	1	1	0	1	0	0	0	0	1	0	0	0	1	1	0	0	0	1	0	1	0	1	0	0	1	1	0	0	1	0	0	1	1	1	1	0	0	0	0	1	0	0	0	0	0
1	0	0	1	0	0	0	0	1	0	0	1	0	1	0	0	1	1	1	0	1	0	1	1	1	1	0	0	1	0	0	0	0	1	0	0	1	1	1	1	1	0	0	1	1	0	0	0	0	0
1	1	0	1	0	0	1	0	0	0	0	1	0	1	0	0	0	0	1	0	1	0	0	1	1	1	1	0	1	0	1	0	0	0	1	0	1	1	1	1	1	0	0	0	1	0	0	1	0	0
1	1	0	0	0	1	1	0	1	0	0	0	0	1	0	0	0	0	1	1	0	0	1	0	1	0	1	0	0	0	1	0	0	1	0	0	1	1	1	1	0	0	1	0	1	0	0	1	0	0
Attractor	53
Type	:	cyclic
Ratio	:	0.00114
AKT	AP1	Apoptosis	ATF2	ATM	BCL2	CREB	DNA_damage	DUSP1	EGFR	EGFR_stimulus	ELK1	ERK	FGFR3	FGFR3_stimulus	FOS	FOXO3	FRS2	GAB1	GADD45	GRB2	Growth_Arrest	JNK	JUN	MAP3K1_3	MAX	MDM2	MEK1_2	MSK	MTK1	MYC	p14	p21	p38	p53	p70	PDK1	PI3K	PKC	PLCG	PPP2CA	Proliferation	PTEN	RAF	RAS	RSK	SMAD	SOS	SPRY	TAK1
0	0	0	1	0	1	0	0	1	0	1	1	0	1	0	0	0	1	1	0	1	0	0	1	1	1	1	0	1	1	0	0	0	0	0	0	1	1	1	1	1	0	0	0	1	0	0	0	0	0
1	1	0	0	0	0	1	0	0	0	1	0	0	1	0	0	0	0	1	0	1	0	1	0	1	0	0	0	0	0	1	0	0	1	0	0	1	1	1	1	0	0	0	1	1	0	0	1	0	0
1	0	0	1	0	1	0	0	1	0	1	1	0	1	0	0	0	0	1	0	0	0	1	1	1	1	1	0	1	0	0	0	0	1	1	0	1	1	1	1	1	0	0	0	1	0	0	1	0	0
1	1	0	1	0	0	1	0	0	0	1	1	0	1	0	0	0	1	1	1	0	0	0	1	1	1	1	0	1	0	1	0	0	0	0	0	1	1	1	1	1	0	1	0	1	0	0	0	0	0
0	1	0	0	0	1	1	0	1	0	1	0	0	1	0	0	0	1	1	0	1	0	1	0	1	0	1	0	0	1	1	0	0	1	0	0	1	1	1	1	0	0	0	0	1	0	0	0	0	0
1	0	0	1	0	0	0	0	1	0	1	1	0	1	0	0	1	0	1	0	1	0	1	1	1	1	0	0	1	0	0	0	0	1	0	0	1	1	1	1	1	0	0	1	1	0	0	1	0	0
1	1	0	1	0	0	1	0	0	0	1	1	0	1	0	0	0	0	1	0	0	0	0	1	1	1	1	0	1	0	1	0	0	0	1	0	1	1	1	1	1	0	0	0	1	0	0	1	0	0
1	1	0	0	0	1	1	0	1	0	1	0	0	1	0	0	0	1	1	1	0	0	1	0	1	0	1	0	0	0	1	0	0	1	0	0	1	1	1	1	0	0	1	0	1	0	0	0	0	0
Attractor	54
Type	:	cyclic
Ratio	:	0.00183
AKT	AP1	Apoptosis	ATF2	ATM	BCL2	CREB	DNA_damage	DUSP1	EGFR	EGFR_stimulus	ELK1	ERK	FGFR3	FGFR3_stimulus	FOS	FOXO3	FRS2	GAB1	GADD45	GRB2	Growth_Arrest	JNK	JUN	MAP3K1_3	MAX	MDM2	MEK1_2	MSK	MTK1	MYC	p14	p21	p38	p53	p70	PDK1	PI3K	PKC	PLCG	PPP2CA	Proliferation	PTEN	RAF	RAS	RSK	SMAD	SOS	SPRY	TAK1
0	0	0	1	0	1	0	0	1	0	1	1	0	1	1	0	0	0	1	0	1	0	1	1	1	1	1	0	1	1	0	0	0	1	0	1	1	1	1	1	1	0	0	0	1	1	0	1	1	0
1	1	0	1	0	0	1	0	0	0	1	1	0	1	1	0	1	0	1	0	0	0	1	1	1	1	0	0	1	0	1	0	0	1	0	0	1	1	1	1	1	0	0	1	1	0	0	0	0	0
1	1	0	1	0	1	1	0	1	0	1	1	0	1	1	0	0	1	1	0	0	0	1	1	1	1	1	0	1	0	1	0	0	1	1	0	1	1	1	1	1	0	0	0	1	0	0	0	0	0
1	1	0	1	0	1	1	0	1	0	1	1	0	1	1	0	0	1	1	1	1	0	0	1	1	1	1	0	1	0	1	0	0	0	0	0	1	1	1	1	1	0	1	0	1	0	0	0	0	0
0	1	0	0	0	1	1	0	1	0	1	0	0	1	1	0	0	0	1	0	1	0	0	0	1	0	1	0	0	1	1	0	0	0	0	0	1	1	1	1	0	0	0	0	1	0	0	1	0	0
1	0	0	0	0	0	0	0	1	0	1	0	0	1	1	0	0	0	1	0	0	0	1	0	1	0	0	0	0	0	0	0	0	1	0	0	1	1	1	1	0	0	0	1	1	0	0	1	0	0
1	0	0	1	0	0	0	0	0	0	1	1	0	1	1	0	0	1	1	0	0	0	0	1	1	1	1	1	1	0	0	0	0	0	1	0	1	1	1	1	1	0	0	0	1	0	0	0	0	0
1	1	0	0	0	0	1	0	0	0	1	0	1	1	1	0	0	1	1	1	1	0	1	0	1	0	1	0	0	0	1	0	0	1	0	0	1	1	1	1	0	0	1	0	1	0	0	0	0	0
Attractor	55
Type	:	cyclic
Ratio	:	0.00334
AKT	AP1	Apoptosis	ATF2	ATM	BCL2	CREB	DNA_damage	DUSP1	EGFR	EGFR_stimulus	ELK1	ERK	FGFR3	FGFR3_stimulus	FOS	FOXO3	FRS2	GAB1	GADD45	GRB2	Growth_Arrest	JNK	JUN	MAP3K1_3	MAX	MDM2	MEK1_2	MSK	MTK1	MYC	p14	p21	p38	p53	p70	PDK1	PI3K	PKC	PLCG	PPP2CA	Proliferation	PTEN	RAF	RAS	RSK	SMAD	SOS	SPRY	TAK1
0	0	0	1	0	0	0	0	1	0	1	1	0	1	1	0	1	0	1	0	0	0	1	1	1	1	0	0	1	1	0	0	0	1	0	0	1	1	1	1	1	0	0	1	1	0	0	1	0	0
1	1	0	1	0	0	1	0	0	0	1	1	0	1	1	0	1	1	1	0	0	0	1	1	1	1	0	0	1	0	1	0	0	1	1	0	1	1	1	1	1	0	0	1	1	0	0	0	0	0
1	1	1	1	0	1	1	0	1	0	1	1	0	1	1	0	0	1	1	1	1	0	1	1	1	1	1	0	1	0	1	0	0	1	1	0	1	1	1	1	1	0	1	0	1	0	0	0	0	0
0	1	0	1	0	1	1	0	1	0	1	1	0	1	1	0	0	0	1	1	1	0	0	1	1	1	1	0	1	1	1	0	0	0	0	0	1	1	1	1	1	0	1	0	1	0	0	1	0	0
0	1	0	0	0	0	1	0	1	0	1	0	0	1	1	0	0	0	1	0	0	0	1	0	1	0	0	0	0	1	1	0	0	1	0	0	1	1	1	1	0	0	0	1	1	0	0	1	0	0
1	0	0	1	0	0	0	0	1	0	1	1	0	1	1	0	1	1	1	0	0	0	1	1	1	1	0	0	1	0	0	0	0	1	1	0	1	1	1	1	1	0	0	1	1	0	0	0	0	0
1	1	1	1	0	0	1	0	0	0	1	1	0	1	1	0	0	1	1	1	1	0	0	1	1	1	1	0	1	0	1	0	0	0	1	0	1	1	1	1	1	0	1	0	1	0	0	0	0	0
0	1	0	0	0	1	1	0	1	0	1	0	0	1	1	0	0	0	1	1	1	0	1	0	1	0	1	0	0	1	1	0	0	1	0	0	1	1	1	1	0	0	1	0	1	0	0	1	0	0
Attractor	56
Type	:	cyclic
Ratio	:	0.00309
AKT	AP1	Apoptosis	ATF2	ATM	BCL2	CREB	DNA_damage	DUSP1	EGFR	EGFR_stimulus	ELK1	ERK	FGFR3	FGFR3_stimulus	FOS	FOXO3	FRS2	GAB1	GADD45	GRB2	Growth_Arrest	JNK	JUN	MAP3K1_3	MAX	MDM2	MEK1_2	MSK	MTK1	MYC	p14	p21	p38	p53	p70	PDK1	PI3K	PKC	PLCG	PPP2CA	Proliferation	PTEN	RAF	RAS	RSK	SMAD	SOS	SPRY	TAK1
0	0	0	1	0	0	0	0	1	0	0	1	0	1	1	0	1	0	1	0	1	0	1	1	1	1	0	0	1	1	0	0	0	1	0	0	1	1	1	1	1	0	0	1	1	0	0	1	0	0
1	1	0	1	0	0	1	0	0	0	0	1	0	1	1	0	1	0	1	0	0	0	1	1	1	1	0	0	1	0	1	0	0	1	1	0	1	1	1	1	1	0	0	1	1	0	0	1	0	0
1	1	1	1	0	1	1	0	1	0	0	1	0	1	1	0	0	1	1	1	0	0	1	1	1	1	1	0	1	0	1	0	0	1	1	0	1	1	1	1	1	0	1	0	1	0	0	0	0	0
0	1	0	1	0	1	1	0	1	0	0	1	0	1	1	0	0	1	1	1	1	0	0	1	1	1	1	0	1	1	1	0	0	0	0	0	1	1	1	1	1	0	1	0	1	0	0	0	0	0
0	1	0	0	0	0	1	0	1	0	0	0	0	1	1	0	0	0	1	0	1	0	1	0	1	0	0	0	0	1	1	0	0	1	0	0	1	1	1	1	0	0	0	1	1	0	0	1	0	0
1	0	0	1	0	0	0	0	1	0	0	1	0	1	1	0	1	0	1	0	0	0	1	1	1	1	0	0	1	0	0	0	0	1	1	0	1	1	1	1	1	0	0	1	1	0	0	1	0	0
1	1	1	1	0	0	1	0	0	0	0	1	0	1	1	0	0	1	1	1	0	0	0	1	1	1	1	0	1	0	1	0	0	0	1	0	1	1	1	1	1	0	1	0	1	0	0	0	0	0
0	1	0	0	0	1	1	0	1	0	0	0	0	1	1	0	0	1	1	1	1	0	1	0	1	0	1	0	0	1	1	0	0	1	0	0	1	1	1	1	0	0	1	0	1	0	0	0	0	0
Attractor	57
Type	:	cyclic
Ratio	:	0.00188
AKT	AP1	Apoptosis	ATF2	ATM	BCL2	CREB	DNA_damage	DUSP1	EGFR	EGFR_stimulus	ELK1	ERK	FGFR3	FGFR3_stimulus	FOS	FOXO3	FRS2	GAB1	GADD45	GRB2	Growth_Arrest	JNK	JUN	MAP3K1_3	MAX	MDM2	MEK1_2	MSK	MTK1	MYC	p14	p21	p38	p53	p70	PDK1	PI3K	PKC	PLCG	PPP2CA	Proliferation	PTEN	RAF	RAS	RSK	SMAD	SOS	SPRY	TAK1
0	0	0	1	0	1	0	0	1	0	1	1	0	1	0	0	0	0	1	0	1	0	1	1	1	1	1	0	1	1	0	0	0	1	0	1	1	1	1	1	1	0	0	0	1	1	0	1	1	0
1	1	0	1	0	0	1	0	0	0	1	1	0	1	0	0	1	0	1	0	0	0	1	1	1	1	0	0	1	0	1	0	0	1	0	0	1	1	1	1	1	0	0	1	1	0	0	0	0	0
1	1	0	1	0	1	1	0	1	0	1	1	0	1	0	0	0	1	1	0	0	0	1	1	1	1	1	0	1	0	1	0	0	1	1	0	1	1	1	1	1	0	0	0	1	0	0	0	0	0
1	1	0	1	0	1	1	0	1	0	1	1	0	1	0	0	0	1	1	1	1	0	0	1	1	1	1	0	1	0	1	0	0	0	0	0	1	1	1	1	1	0	1	0	1	0	0	0	0	0
0	1	0	0	0	1	1	0	1	0	1	0	0	1	0	0	0	0	1	0	1	0	0	0	1	0	1	0	0	1	1	0	0	0	0	0	1	1	1	1	0	0	0	0	1	0	0	1	0	0
1	0	0	0	0	0	0	0	1	0	1	0	0	1	0	0	0	0	1	0	0	0	1	0	1	0	0	0	0	0	0	0	0	1	0	0	1	1	1	1	0	0	0	1	1	0	0	1	0	0
1	0	0	1	0	0	0	0	0	0	1	1	0	1	0	0	0	1	1	0	0	0	0	1	1	1	1	1	1	0	0	0	0	0	1	0	1	1	1	1	1	0	0	0	1	0	0	0	0	0
1	1	0	0	0	0	1	0	0	0	1	0	1	1	0	0	0	1	1	1	1	0	1	0	1	0	1	0	0	0	1	0	0	1	0	0	1	1	1	1	0	0	1	0	1	0	0	0	0	0
Attractor	58
Type	:	cyclic
Ratio	:	0.00312
AKT	AP1	Apoptosis	ATF2	ATM	BCL2	CREB	DNA_damage	DUSP1	EGFR	EGFR_stimulus	ELK1	ERK	FGFR3	FGFR3_stimulus	FOS	FOXO3	FRS2	GAB1	GADD45	GRB2	Growth_Arrest	JNK	JUN	MAP3K1_3	MAX	MDM2	MEK1_2	MSK	MTK1	MYC	p14	p21	p38	p53	p70	PDK1	PI3K	PKC	PLCG	PPP2CA	Proliferation	PTEN	RAF	RAS	RSK	SMAD	SOS	SPRY	TAK1
0	0	0	0	0	1	0	0	1	0	0	0	0	1	0	0	0	0	1	0	0	0	1	0	1	0	1	0	0	1	0	0	0	1	0	0	1	1	1	1	0	0	0	0	1	0	0	1	0	0
1	0	0	1	0	0	0	0	0	0	0	1	0	1	0	0	1	1	1	0	0	0	1	1	1	1	0	1	1	0	0	0	0	1	0	0	1	1	1	1	1	0	0	1	1	0	0	0	0	0
1	1	0	1	0	0	1	0	0	0	0	1	1	1	0	0	0	1	1	0	1	0	1	1	1	1	1	0	1	0	1	0	0	1	1	0	1	1	1	1	1	0	0	0	1	0	0	0	0	0
1	1	0	1	0	1	1	0	1	0	0	1	0	1	0	0	0	0	1	1	1	0	1	1	1	1	1	0	1	0	1	0	0	1	0	1	1	1	1	1	1	0	1	0	1	1	0	1	1	0
0	1	0	1	0	1	1	0	1	0	0	1	0	1	0	0	0	0	1	0	0	0	0	1	1	1	1	0	1	1	1	0	0	0	0	0	1	1	1	1	1	1	0	0	1	0	0	0	0	0
1	1	0	0	0	0	1	0	1	0	0	0	0	1	0	0	0	1	1	0	0	0	1	0	1	0	0	0	0	0	1	0	0	1	0	0	1	1	1	1	0	0	0	1	1	0	0	0	0	0
1	0	0	1	0	1	0	0	1	0	0	1	0	1	0	0	0	1	1	0	1	0	0	1	1	1	1	0	1	0	0	0	0	0	1	0	1	1	1	1	1	0	0	0	1	0	0	0	0	0
1	1	0	0	0	0	1	0	0	0	0	0	0	1	0	0	0	0	1	1	1	0	0	0	1	0	1	0	0	0	1	0	0	0	0	0	1	1	1	1	0	0	1	0	1	0	0	1	0	0
Attractor	59
Type	:	cyclic
Ratio	:	0.00285
AKT	AP1	Apoptosis	ATF2	ATM	BCL2	CREB	DNA_damage	DUSP1	EGFR	EGFR_stimulus	ELK1	ERK	FGFR3	FGFR3_stimulus	FOS	FOXO3	FRS2	GAB1	GADD45	GRB2	Growth_Arrest	JNK	JUN	MAP3K1_3	MAX	MDM2	MEK1_2	MSK	MTK1	MYC	p14	p21	p38	p53	p70	PDK1	PI3K	PKC	PLCG	PPP2CA	Proliferation	PTEN	RAF	RAS	RSK	SMAD	SOS	SPRY	TAK1
0	0	0	1	0	0	0	0	1	0	0	1	0	1	1	0	1	1	1	0	1	0	1	1	1	1	0	0	1	1	0	0	0	1	0	0	1	1	1	1	1	0	0	1	1	0	0	0	0	0
1	1	0	1	0	0	1	0	0	0	0	1	0	1	1	0	1	0	1	0	1	0	1	1	1	1	0	0	1	0	1	0	0	1	1	0	1	1	1	1	1	0	0	1	1	0	0	1	0	0
1	1	1	1	0	1	1	0	1	0	0	1	0	1	1	0	0	0	1	1	0	0	1	1	1	1	1	0	1	0	1	0	0	1	1	0	1	1	1	1	1	0	1	0	1	0	0	1	0	0
0	1	0	1	0	1	1	0	1	0	0	1	0	1	1	0	0	1	1	1	0	0	0	1	1	1	1	0	1	1	1	0	0	0	0	0	1	1	1	1	1	0	1	0	1	0	0	0	0	0
0	1	0	0	0	0	1	0	1	0	0	0	0	1	1	0	0	1	1	0	1	0	1	0	1	0	0	0	0	1	1	0	0	1	0	0	1	1	1	1	0	0	0	1	1	0	0	0	0	0
1	0	0	1	0	0	0	0	1	0	0	1	0	1	1	0	1	0	1	0	1	0	1	1	1	1	0	0	1	0	0	0	0	1	1	0	1	1	1	1	1	0	0	1	1	0	0	1	0	0
1	1	1	1	0	0	1	0	0	0	0	1	0	1	1	0	0	0	1	1	0	0	0	1	1	1	1	0	1	0	1	0	0	0	1	0	1	1	1	1	1	0	1	0	1	0	0	1	0	0
0	1	0	0	0	1	1	0	1	0	0	0	0	1	1	0	0	1	1	1	0	0	1	0	1	0	1	0	0	1	1	0	0	1	0	0	1	1	1	1	0	0	1	0	1	0	0	0	0	0
Attractor	60
Type	:	cyclic
Ratio	:	0.00169
AKT	AP1	Apoptosis	ATF2	ATM	BCL2	CREB	DNA_damage	DUSP1	EGFR	EGFR_stimulus	ELK1	ERK	FGFR3	FGFR3_stimulus	FOS	FOXO3	FRS2	GAB1	GADD45	GRB2	Growth_Arrest	JNK	JUN	MAP3K1_3	MAX	MDM2	MEK1_2	MSK	MTK1	MYC	p14	p21	p38	p53	p70	PDK1	PI3K	PKC	PLCG	PPP2CA	Proliferation	PTEN	RAF	RAS	RSK	SMAD	SOS	SPRY	TAK1
0	0	0	1	0	1	0	0	1	0	0	1	0	1	1	0	0	1	1	0	1	0	1	1	1	1	1	0	1	1	0	0	0	1	0	1	1	1	1	1	1	0	0	0	1	1	0	0	1	0
1	1	0	1	0	0	1	0	0	0	0	1	0	1	1	0	1	0	1	0	1	0	1	1	1	1	0	0	1	0	1	0	0	1	0	0	1	1	1	1	1	0	0	1	1	0	0	0	0	0
1	1	0	1	0	1	1	0	1	0	0	1	0	1	1	0	0	0	1	0	0	0	1	1	1	1	1	0	1	0	1	0	0	1	1	0	1	1	1	1	1	0	0	0	1	0	0	1	0	0
1	1	0	1	0	1	1	0	1	0	0	1	0	1	1	0	0	1	1	1	0	0	0	1	1	1	1	0	1	0	1	0	0	0	0	0	1	1	1	1	1	0	1	0	1	0	0	0	0	0
0	1	0	0	0	1	1	0	1	0	0	0	0	1	1	0	0	1	1	0	1	0	0	0	1	0	1	0	0	1	1	0	0	0	0	0	1	1	1	1	0	0	0	0	1	0	0	0	0	0
1	0	0	0	0	0	0	0	1	0	0	0	0	1	1	0	0	0	1	0	1	0	1	0	1	0	0	0	0	0	0	0	0	1	0	0	1	1	1	1	0	0	0	1	1	0	0	1	0	0
1	0	0	1	0	0	0	0	0	0	0	1	0	1	1	0	0	0	1	0	0	0	0	1	1	1	1	1	1	0	0	0	0	0	1	0	1	1	1	1	1	0	0	0	1	0	0	1	0	0
1	1	0	0	0	0	1	0	0	0	0	0	1	1	1	0	0	1	1	1	0	0	1	0	1	0	1	0	0	0	1	0	0	1	0	0	1	1	1	1	0	0	1	0	1	0	0	0	0	0
Attractor	61
Type	:	cyclic
Ratio	:	0.0033
AKT	AP1	Apoptosis	ATF2	ATM	BCL2	CREB	DNA_damage	DUSP1	EGFR	EGFR_stimulus	ELK1	ERK	FGFR3	FGFR3_stimulus	FOS	FOXO3	FRS2	GAB1	GADD45	GRB2	Growth_Arrest	JNK	JUN	MAP3K1_3	MAX	MDM2	MEK1_2	MSK	MTK1	MYC	p14	p21	p38	p53	p70	PDK1	PI3K	PKC	PLCG	PPP2CA	Proliferation	PTEN	RAF	RAS	RSK	SMAD	SOS	SPRY	TAK1
0	0	0	0	0	1	0	0	1	0	0	0	0	1	1	0	0	0	1	0	0	0	1	0	1	0	1	0	0	1	0	0	0	1	0	0	1	1	1	1	0	0	0	0	1	0	0	1	0	0
1	0	0	1	0	0	0	0	0	0	0	1	0	1	1	0	1	1	1	0	0	0	1	1	1	1	0	1	1	0	0	0	0	1	0	0	1	1	1	1	1	0	0	1	1	0	0	0	0	0
1	1	0	1	0	0	1	0	0	0	0	1	1	1	1	0	0	1	1	0	1	0	1	1	1	1	1	0	1	0	1	0	0	1	1	0	1	1	1	1	1	0	0	0	1	0	0	0	0	0
1	1	0	1	0	1	1	0	1	0	0	1	0	1	1	0	0	0	1	1	1	0	1	1	1	1	1	0	1	0	1	0	0	1	0	1	1	1	1	1	1	0	1	0	1	1	0	1	1	0
0	1	0	1	0	1	1	0	1	0	0	1	0	1	1	0	0	0	1	0	0	0	0	1	1	1	1	0	1	1	1	0	0	0	0	0	1	1	1	1	1	1	0	0	1	0	0	0	0	0
1	1	0	0	0	0	1	0	1	0	0	0	0	1	1	0	0	1	1	0	0	0	1	0	1	0	0	0	0	0	1	0	0	1	0	0	1	1	1	1	0	0	0	1	1	0	0	0	0	0
1	0	0	1	0	1	0	0	1	0	0	1	0	1	1	0	0	1	1	0	1	0	0	1	1	1	1	0	1	0	0	0	0	0	1	0	1	1	1	1	1	0	0	0	1	0	0	0	0	0
1	1	0	0	0	0	1	0	0	0	0	0	0	1	1	0	0	0	1	1	1	0	0	0	1	0	1	0	0	0	1	0	0	0	0	0	1	1	1	1	0	0	1	0	1	0	0	1	0	0
Attractor	62
Type	:	cyclic
Ratio	:	0.00647
AKT	AP1	Apoptosis	ATF2	ATM	BCL2	CREB	DNA_damage	DUSP1	EGFR	EGFR_stimulus	ELK1	ERK	FGFR3	FGFR3_stimulus	FOS	FOXO3	FRS2	GAB1	GADD45	GRB2	Growth_Arrest	JNK	JUN	MAP3K1_3	MAX	MDM2	MEK1_2	MSK	MTK1	MYC	p14	p21	p38	p53	p70	PDK1	PI3K	PKC	PLCG	PPP2CA	Proliferation	PTEN	RAF	RAS	RSK	SMAD	SOS	SPRY	TAK1
0	0	0	0	0	1	0	0	1	0	1	0	0	1	0	0	0	0	1	0	1	0	0	0	1	0	1	0	0	1	0	0	0	0	0	0	1	1	1	1	0	0	0	0	1	0	0	1	0	0
1	0	0	0	0	0	0	0	0	0	1	0	0	1	0	0	0	0	1	0	0	0	1	0	1	0	0	1	0	0	0	0	0	1	0	0	1	1	1	1	0	0	0	1	1	0	0	1	0	0
1	0	0	1	0	0	0	0	0	0	1	1	1	1	0	0	0	1	1	0	0	0	1	1	1	1	1	1	1	0	0	0	0	1	1	0	1	1	1	1	1	0	0	0	1	0	0	0	0	0
1	1	0	1	0	0	1	0	0	0	1	1	1	1	0	0	0	1	1	1	1	0	1	1	1	1	1	0	1	0	1	0	0	1	0	1	1	1	1	1	1	0	1	0	1	1	0	0	1	0
0	1	0	1	0	1	1	0	1	0	1	1	0	1	0	1	0	0	1	0	1	0	1	1	1	1	1	0	1	1	1	0	0	1	0	1	1	1	1	1	1	1	0	0	1	1	0	0	1	0
1	1	0	1	0	0	1	0	1	0	1	1	0	1	0	0	1	0	1	0	0	0	1	1	1	1	0	0	1	0	1	0	0	1	0	0	1	1	1	1	1	1	0	1	1	0	0	0	0	0
1	1	0	1	0	1	1	0	1	0	1	1	0	1	0	0	0	1	1	0	0	0	0	1	1	1	1	0	1	0	1	0	0	0	1	0	1	1	1	1	1	0	0	0	1	0	0	0	0	0
1	1	0	0	0	1	1	0	1	0	1	0	0	1	0	0	0	1	1	1	1	0	0	0	1	0	1	0	0	0	1	0	0	0	0	0	1	1	1	1	0	0	1	0	1	0	0	0	0	0
Attractor	63
Type	:	cyclic
Ratio	:	0.00369
AKT	AP1	Apoptosis	ATF2	ATM	BCL2	CREB	DNA_damage	DUSP1	EGFR	EGFR_stimulus	ELK1	ERK	FGFR3	FGFR3_stimulus	FOS	FOXO3	FRS2	GAB1	GADD45	GRB2	Growth_Arrest	JNK	JUN	MAP3K1_3	MAX	MDM2	MEK1_2	MSK	MTK1	MYC	p14	p21	p38	p53	p70	PDK1	PI3K	PKC	PLCG	PPP2CA	Proliferation	PTEN	RAF	RAS	RSK	SMAD	SOS	SPRY	TAK1
0	0	0	0	0	1	0	0	1	0	0	0	0	1	1	0	0	0	1	0	1	0	1	0	1	0	1	0	0	1	0	0	0	1	0	0	1	1	1	1	0	0	0	0	1	0	0	1	0	0
1	0	0	1	0	0	0	0	0	0	0	1	0	1	1	0	1	0	1	0	0	0	1	1	1	1	0	1	1	0	0	0	0	1	0	0	1	1	1	1	1	0	0	1	1	0	0	1	0	0
1	1	0	1	0	0	1	0	0	0	0	1	1	1	1	0	0	1	1	0	0	0	1	1	1	1	1	0	1	0	1	0	0	1	1	0	1	1	1	1	1	0	0	0	1	0	0	0	0	0
1	1	0	1	0	1	1	0	1	0	0	1	0	1	1	0	0	1	1	1	1	0	1	1	1	1	1	0	1	0	1	0	0	1	0	1	1	1	1	1	1	0	1	0	1	1	0	0	1	0
0	1	0	1	0	1	1	0	1	0	0	1	0	1	1	0	0	0	1	0	1	0	0	1	1	1	1	0	1	1	1	0	0	0	0	0	1	1	1	1	1	1	0	0	1	0	0	0	0	0
1	1	0	0	0	0	1	0	1	0	0	0	0	1	1	0	0	0	1	0	0	0	1	0	1	0	0	0	0	0	1	0	0	1	0	0	1	1	1	1	0	0	0	1	1	0	0	1	0	0
1	0	0	1	0	1	0	0	1	0	0	1	0	1	1	0	0	1	1	0	0	0	0	1	1	1	1	0	1	0	0	0	0	0	1	0	1	1	1	1	1	0	0	0	1	0	0	0	0	0
1	1	0	0	0	0	1	0	0	0	0	0	0	1	1	0	0	1	1	1	1	0	0	0	1	0	1	0	0	0	1	0	0	0	0	0	1	1	1	1	0	0	1	0	1	0	0	0	0	0
Attractor	64
Type	:	cyclic
Ratio	:	0.00186
AKT	AP1	Apoptosis	ATF2	ATM	BCL2	CREB	DNA_damage	DUSP1	EGFR	EGFR_stimulus	ELK1	ERK	FGFR3	FGFR3_stimulus	FOS	FOXO3	FRS2	GAB1	GADD45	GRB2	Growth_Arrest	JNK	JUN	MAP3K1_3	MAX	MDM2	MEK1_2	MSK	MTK1	MYC	p14	p21	p38	p53	p70	PDK1	PI3K	PKC	PLCG	PPP2CA	Proliferation	PTEN	RAF	RAS	RSK	SMAD	SOS	SPRY	TAK1
0	0	0	1	0	1	0	0	1	0	0	1	0	1	0	0	0	0	1	0	1	0	1	1	1	1	1	0	1	1	0	0	0	1	0	1	1	1	1	1	1	0	0	0	1	1	0	1	1	0
1	1	0	1	0	0	1	0	0	0	0	1	0	1	0	0	1	0	1	0	0	0	1	1	1	1	0	0	1	0	1	0	0	1	0	0	1	1	1	1	1	0	0	1	1	0	0	0	0	0
1	1	0	1	0	1	1	0	1	0	0	1	0	1	0	0	0	1	1	0	0	0	1	1	1	1	1	0	1	0	1	0	0	1	1	0	1	1	1	1	1	0	0	0	1	0	0	0	0	0
1	1	0	1	0	1	1	0	1	0	0	1	0	1	0	0	0	1	1	1	1	0	0	1	1	1	1	0	1	0	1	0	0	0	0	0	1	1	1	1	1	0	1	0	1	0	0	0	0	0
0	1	0	0	0	1	1	0	1	0	0	0	0	1	0	0	0	0	1	0	1	0	0	0	1	0	1	0	0	1	1	0	0	0	0	0	1	1	1	1	0	0	0	0	1	0	0	1	0	0
1	0	0	0	0	0	0	0	1	0	0	0	0	1	0	0	0	0	1	0	0	0	1	0	1	0	0	0	0	0	0	0	0	1	0	0	1	1	1	1	0	0	0	1	1	0	0	1	0	0
1	0	0	1	0	0	0	0	0	0	0	1	0	1	0	0	0	1	1	0	0	0	0	1	1	1	1	1	1	0	0	0	0	0	1	0	1	1	1	1	1	0	0	0	1	0	0	0	0	0
1	1	0	0	0	0	1	0	0	0	0	0	1	1	0	0	0	1	1	1	1	0	1	0	1	0	1	0	0	0	1	0	0	1	0	0	1	1	1	1	0	0	1	0	1	0	0	0	0	0
Attractor	65
Type	:	cyclic
Ratio	:	0.00315
AKT	AP1	Apoptosis	ATF2	ATM	BCL2	CREB	DNA_damage	DUSP1	EGFR	EGFR_stimulus	ELK1	ERK	FGFR3	FGFR3_stimulus	FOS	FOXO3	FRS2	GAB1	GADD45	GRB2	Growth_Arrest	JNK	JUN	MAP3K1_3	MAX	MDM2	MEK1_2	MSK	MTK1	MYC	p14	p21	p38	p53	p70	PDK1	PI3K	PKC	PLCG	PPP2CA	Proliferation	PTEN	RAF	RAS	RSK	SMAD	SOS	SPRY	TAK1
0	0	0	1	0	0	0	0	1	0	1	1	0	1	0	0	1	1	1	0	1	0	1	1	1	1	0	0	1	1	0	0	0	1	0	0	1	1	1	1	1	0	0	1	1	0	0	0	0	0
1	1	0	1	0	0	1	0	0	0	1	1	0	1	0	0	1	0	1	0	1	0	1	1	1	1	0	0	1	0	1	0	0	1	1	0	1	1	1	1	1	0	0	1	1	0	0	1	0	0
1	1	1	1	0	1	1	0	1	0	1	1	0	1	0	0	0	0	1	1	0	0	1	1	1	1	1	0	1	0	1	0	0	1	1	0	1	1	1	1	1	0	1	0	1	0	0	1	0	0
0	1	0	1	0	1	1	0	1	0	1	1	0	1	0	0	0	1	1	1	0	0	0	1	1	1	1	0	1	1	1	0	0	0	0	0	1	1	1	1	1	0	1	0	1	0	0	0	0	0
0	1	0	0	0	0	1	0	1	0	1	0	0	1	0	0	0	1	1	0	1	0	1	0	1	0	0	0	0	1	1	0	0	1	0	0	1	1	1	1	0	0	0	1	1	0	0	0	0	0
1	0	0	1	0	0	0	0	1	0	1	1	0	1	0	0	1	0	1	0	1	0	1	1	1	1	0	0	1	0	0	0	0	1	1	0	1	1	1	1	1	0	0	1	1	0	0	1	0	0
1	1	1	1	0	0	1	0	0	0	1	1	0	1	0	0	0	0	1	1	0	0	0	1	1	1	1	0	1	0	1	0	0	0	1	0	1	1	1	1	1	0	1	0	1	0	0	1	0	0
0	1	0	0	0	1	1	0	1	0	1	0	0	1	0	0	0	1	1	1	0	0	1	0	1	0	1	0	0	1	1	0	0	1	0	0	1	1	1	1	0	0	1	0	1	0	0	0	0	0
Attractor	66
Type	:	cyclic
Ratio	:	0.00289
AKT	AP1	Apoptosis	ATF2	ATM	BCL2	CREB	DNA_damage	DUSP1	EGFR	EGFR_stimulus	ELK1	ERK	FGFR3	FGFR3_stimulus	FOS	FOXO3	FRS2	GAB1	GADD45	GRB2	Growth_Arrest	JNK	JUN	MAP3K1_3	MAX	MDM2	MEK1_2	MSK	MTK1	MYC	p14	p21	p38	p53	p70	PDK1	PI3K	PKC	PLCG	PPP2CA	Proliferation	PTEN	RAF	RAS	RSK	SMAD	SOS	SPRY	TAK1
0	0	0	1	0	0	0	0	1	0	0	1	0	1	0	0	1	1	1	0	1	0	1	1	1	1	0	0	1	1	0	0	0	1	0	0	1	1	1	1	1	0	0	1	1	0	0	0	0	0
1	1	0	1	0	0	1	0	0	0	0	1	0	1	0	0	1	0	1	0	1	0	1	1	1	1	0	0	1	0	1	0	0	1	1	0	1	1	1	1	1	0	0	1	1	0	0	1	0	0
1	1	1	1	0	1	1	0	1	0	0	1	0	1	0	0	0	0	1	1	0	0	1	1	1	1	1	0	1	0	1	0	0	1	1	0	1	1	1	1	1	0	1	0	1	0	0	1	0	0
0	1	0	1	0	1	1	0	1	0	0	1	0	1	0	0	0	1	1	1	0	0	0	1	1	1	1	0	1	1	1	0	0	0	0	0	1	1	1	1	1	0	1	0	1	0	0	0	0	0
0	1	0	0	0	0	1	0	1	0	0	0	0	1	0	0	0	1	1	0	1	0	1	0	1	0	0	0	0	1	1	0	0	1	0	0	1	1	1	1	0	0	0	1	1	0	0	0	0	0
1	0	0	1	0	0	0	0	1	0	0	1	0	1	0	0	1	0	1	0	1	0	1	1	1	1	0	0	1	0	0	0	0	1	1	0	1	1	1	1	1	0	0	1	1	0	0	1	0	0
1	1	1	1	0	0	1	0	0	0	0	1	0	1	0	0	0	0	1	1	0	0	0	1	1	1	1	0	1	0	1	0	0	0	1	0	1	1	1	1	1	0	1	0	1	0	0	1	0	0
0	1	0	0	0	1	1	0	1	0	0	0	0	1	0	0	0	1	1	1	0	0	1	0	1	0	1	0	0	1	1	0	0	1	0	0	1	1	1	1	0	0	1	0	1	0	0	0	0	0
Attractor	67
Type	:	cyclic
Ratio	:	0.00041
AKT	AP1	Apoptosis	ATF2	ATM	BCL2	CREB	DNA_damage	DUSP1	EGFR	EGFR_stimulus	ELK1	ERK	FGFR3	FGFR3_stimulus	FOS	FOXO3	FRS2	GAB1	GADD45	GRB2	Growth_Arrest	JNK	JUN	MAP3K1_3	MAX	MDM2	MEK1_2	MSK	MTK1	MYC	p14	p21	p38	p53	p70	PDK1	PI3K	PKC	PLCG	PPP2CA	Proliferation	PTEN	RAF	RAS	RSK	SMAD	SOS	SPRY	TAK1
0	0	0	1	0	1	0	0	1	0	1	1	0	1	0	0	0	0	1	0	0	0	0	1	1	1	1	0	1	1	0	0	0	0	0	0	1	1	1	1	1	0	0	0	1	0	0	1	0	0
1	1	0	0	0	0	1	0	0	0	1	0	0	1	0	0	0	1	1	0	0	0	1	0	1	0	0	0	0	0	1	0	0	1	0	0	1	1	1	1	0	0	0	1	1	0	0	0	0	0
1	0	0	1	0	1	0	0	1	0	1	1	0	1	0	0	0	1	1	0	1	0	1	1	1	1	1	0	1	0	0	0	0	1	1	0	1	1	1	1	1	0	0	0	1	0	0	0	0	0
1	1	0	1	0	0	1	0	0	0	1	1	0	1	0	0	0	0	1	1	1	0	0	1	1	1	1	0	1	0	1	0	0	0	0	0	1	1	1	1	1	0	1	0	1	0	0	1	0	0
0	1	0	0	0	1	1	0	1	0	1	0	0	1	0	0	0	0	1	0	0	0	1	0	1	0	1	0	0	1	1	0	0	1	0	0	1	1	1	1	0	0	0	0	1	0	0	1	0	0
1	0	0	1	0	0	0	0	1	0	1	1	0	1	0	0	1	1	1	0	0	0	1	1	1	1	0	0	1	0	0	0	0	1	0	0	1	1	1	1	1	0	0	1	1	0	0	0	0	0
1	1	0	1	0	0	1	0	0	0	1	1	0	1	0	0	0	1	1	0	1	0	0	1	1	1	1	0	1	0	1	0	0	0	1	0	1	1	1	1	1	0	0	0	1	0	0	0	0	0
1	1	0	0	0	1	1	0	1	0	1	0	0	1	0	0	0	0	1	1	1	0	1	0	1	0	1	0	0	0	1	0	0	1	0	0	1	1	1	1	0	0	1	0	1	0	0	1	0	0
Attractor	68
Type	:	cyclic
Ratio	:	0.00162
AKT	AP1	Apoptosis	ATF2	ATM	BCL2	CREB	DNA_damage	DUSP1	EGFR	EGFR_stimulus	ELK1	ERK	FGFR3	FGFR3_stimulus	FOS	FOXO3	FRS2	GAB1	GADD45	GRB2	Growth_Arrest	JNK	JUN	MAP3K1_3	MAX	MDM2	MEK1_2	MSK	MTK1	MYC	p14	p21	p38	p53	p70	PDK1	PI3K	PKC	PLCG	PPP2CA	Proliferation	PTEN	RAF	RAS	RSK	SMAD	SOS	SPRY	TAK1
0	0	0	1	0	1	0	0	1	0	0	1	0	1	0	0	0	1	1	0	1	0	1	1	1	1	1	0	1	1	0	0	0	1	0	1	1	1	1	1	1	0	0	0	1	1	0	0	1	0
1	1	0	1	0	0	1	0	0	0	0	1	0	1	0	0	1	0	1	0	1	0	1	1	1	1	0	0	1	0	1	0	0	1	0	0	1	1	1	1	1	0	0	1	1	0	0	0	0	0
1	1	0	1	0	1	1	0	1	0	0	1	0	1	0	0	0	0	1	0	0	0	1	1	1	1	1	0	1	0	1	0	0	1	1	0	1	1	1	1	1	0	0	0	1	0	0	1	0	0
1	1	0	1	0	1	1	0	1	0	0	1	0	1	0	0	0	1	1	1	0	0	0	1	1	1	1	0	1	0	1	0	0	0	0	0	1	1	1	1	1	0	1	0	1	0	0	0	0	0
0	1	0	0	0	1	1	0	1	0	0	0	0	1	0	0	0	1	1	0	1	0	0	0	1	0	1	0	0	1	1	0	0	0	0	0	1	1	1	1	0	0	0	0	1	0	0	0	0	0
1	0	0	0	0	0	0	0	1	0	0	0	0	1	0	0	0	0	1	0	1	0	1	0	1	0	0	0	0	0	0	0	0	1	0	0	1	1	1	1	0	0	0	1	1	0	0	1	0	0
1	0	0	1	0	0	0	0	0	0	0	1	0	1	0	0	0	0	1	0	0	0	0	1	1	1	1	1	1	0	0	0	0	0	1	0	1	1	1	1	1	0	0	0	1	0	0	1	0	0
1	1	0	0	0	0	1	0	0	0	0	0	1	1	0	0	0	1	1	1	0	0	1	0	1	0	1	0	0	0	1	0	0	1	0	0	1	1	1	1	0	0	1	0	1	0	0	0	0	0
Attractor	69
Type	:	cyclic
Ratio	:	0.00144
AKT	AP1	Apoptosis	ATF2	ATM	BCL2	CREB	DNA_damage	DUSP1	EGFR	EGFR_stimulus	ELK1	ERK	FGFR3	FGFR3_stimulus	FOS	FOXO3	FRS2	GAB1	GADD45	GRB2	Growth_Arrest	JNK	JUN	MAP3K1_3	MAX	MDM2	MEK1_2	MSK	MTK1	MYC	p14	p21	p38	p53	p70	PDK1	PI3K	PKC	PLCG	PPP2CA	Proliferation	PTEN	RAF	RAS	RSK	SMAD	SOS	SPRY	TAK1
1	0	0	0	0	0	0	0	0	0	0	0	0	1	0	0	0	0	1	0	1	0	0	0	1	0	1	1	0	0	0	0	0	0	0	0	1	1	1	1	0	0	0	0	1	0	0	1	0	0
1	0	0	0	0	0	0	0	0	0	0	0	1	1	0	0	0	0	1	0	0	0	1	0	1	0	1	1	0	0	0	0	0	1	0	0	1	1	1	1	0	0	0	0	1	0	0	1	0	0
1	0	0	1	0	0	0	0	0	0	0	1	1	1	0	0	0	1	1	0	0	0	1	1	1	1	1	1	1	0	0	0	0	1	0	1	1	1	1	1	1	0	0	0	1	1	0	0	1	0
1	1	0	1	0	0	1	0	0	0	0	1	1	1	0	1	0	0	1	0	1	0	1	1	1	1	1	0	1	0	1	0	0	1	0	1	1	1	1	1	1	0	0	0	1	1	0	0	1	0
1	1	0	1	0	1	1	0	1	0	0	1	0	1	0	1	0	0	1	0	0	0	1	1	1	1	1	0	1	0	1	0	0	1	0	1	1	1	1	1	1	1	0	0	1	1	0	0	1	0
1	1	0	1	0	1	1	0	1	0	0	1	0	1	0	0	0	0	1	0	0	0	0	1	1	1	1	0	1	0	1	0	0	0	0	0	1	1	1	1	1	1	0	0	1	0	0	0	0	0
1	1	0	0	0	1	1	0	1	0	0	0	0	1	0	0	0	1	1	0	0	0	0	0	1	0	1	0	0	0	1	0	0	0	0	0	1	1	1	1	0	0	0	0	1	0	0	0	0	0
1	0	0	0	0	1	0	0	1	0	0	0	0	1	0	0	0	1	1	0	1	0	0	0	1	0	1	0	0	0	0	0	0	0	0	0	1	1	1	1	0	0	0	0	1	0	0	0	0	0
Attractor	70
Type	:	point
Ratio	:	0.0008
AKT	AP1	Apoptosis	ATF2	ATM	BCL2	CREB	DNA_damage	DUSP1	EGFR	EGFR_stimulus	ELK1	ERK	FGFR3	FGFR3_stimulus	FOS	FOXO3	FRS2	GAB1	GADD45	GRB2	Growth_Arrest	JNK	JUN	MAP3K1_3	MAX	MDM2	MEK1_2	MSK	MTK1	MYC	p14	p21	p38	p53	p70	PDK1	PI3K	PKC	PLCG	PPP2CA	Proliferation	PTEN	RAF	RAS	RSK	SMAD	SOS	SPRY	TAK1
1	1	0	1	0	1	1	0	1	0	1	1	0	1	0	0	0	0	1	1	1	0	1	1	1	1	1	0	1	1	1	0	0	1	0	0	1	1	1	1	1	0	0	0	1	0	1	1	0	1
Attractor	71
Type	:	cyclic
Ratio	:	0.00043
AKT	AP1	Apoptosis	ATF2	ATM	BCL2	CREB	DNA_damage	DUSP1	EGFR	EGFR_stimulus	ELK1	ERK	FGFR3	FGFR3_stimulus	FOS	FOXO3	FRS2	GAB1	GADD45	GRB2	Growth_Arrest	JNK	JUN	MAP3K1_3	MAX	MDM2	MEK1_2	MSK	MTK1	MYC	p14	p21	p38	p53	p70	PDK1	PI3K	PKC	PLCG	PPP2CA	Proliferation	PTEN	RAF	RAS	RSK	SMAD	SOS	SPRY	TAK1
0	0	0	1	0	1	0	0	1	0	1	1	0	1	1	0	0	0	1	0	1	0	0	1	1	1	1	0	1	1	0	0	0	0	0	0	1	1	1	1	1	0	0	0	1	0	0	1	0	0
1	1	0	0	0	0	1	0	0	0	1	0	0	1	1	0	0	0	1	0	0	0	1	0	1	0	0	0	0	0	1	0	0	1	0	0	1	1	1	1	0	0	0	1	1	0	0	1	0	0
1	0	0	1	0	1	0	0	1	0	1	1	0	1	1	0	0	1	1	0	0	0	1	1	1	1	1	0	1	0	0	0	0	1	1	0	1	1	1	1	1	0	0	0	1	0	0	0	0	0
1	1	0	1	0	0	1	0	0	0	1	1	0	1	1	0	0	1	1	1	1	0	0	1	1	1	1	0	1	0	1	0	0	0	0	0	1	1	1	1	1	0	1	0	1	0	0	0	0	0
0	1	0	0	0	1	1	0	1	0	1	0	0	1	1	0	0	0	1	0	1	0	1	0	1	0	1	0	0	1	1	0	0	1	0	0	1	1	1	1	0	0	0	0	1	0	0	1	0	0
1	0	0	1	0	0	0	0	1	0	1	1	0	1	1	0	1	0	1	0	0	0	1	1	1	1	0	0	1	0	0	0	0	1	0	0	1	1	1	1	1	0	0	1	1	0	0	1	0	0
1	1	0	1	0	0	1	0	0	0	1	1	0	1	1	0	0	1	1	0	0	0	0	1	1	1	1	0	1	0	1	0	0	0	1	0	1	1	1	1	1	0	0	0	1	0	0	0	0	0
1	1	0	0	0	1	1	0	1	0	1	0	0	1	1	0	0	1	1	1	1	0	1	0	1	0	1	0	0	0	1	0	0	1	0	0	1	1	1	1	0	0	1	0	1	0	0	0	0	0
Attractor	72
Type	:	cyclic
Ratio	:	0.00047
AKT	AP1	Apoptosis	ATF2	ATM	BCL2	CREB	DNA_damage	DUSP1	EGFR	EGFR_stimulus	ELK1	ERK	FGFR3	FGFR3_stimulus	FOS	FOXO3	FRS2	GAB1	GADD45	GRB2	Growth_Arrest	JNK	JUN	MAP3K1_3	MAX	MDM2	MEK1_2	MSK	MTK1	MYC	p14	p21	p38	p53	p70	PDK1	PI3K	PKC	PLCG	PPP2CA	Proliferation	PTEN	RAF	RAS	RSK	SMAD	SOS	SPRY	TAK1
0	0	0	1	0	1	0	0	1	0	0	1	0	1	1	0	0	0	1	0	0	0	0	1	1	1	1	0	1	1	0	0	0	0	0	0	1	1	1	1	1	0	0	0	1	0	0	1	0	0
1	1	0	0	0	0	1	0	0	0	0	0	0	1	1	0	0	1	1	0	0	0	1	0	1	0	0	0	0	0	1	0	0	1	0	0	1	1	1	1	0	0	0	1	1	0	0	0	0	0
1	0	0	1	0	1	0	0	1	0	0	1	0	1	1	0	0	1	1	0	1	0	1	1	1	1	1	0	1	0	0	0	0	1	1	0	1	1	1	1	1	0	0	0	1	0	0	0	0	0
1	1	0	1	0	0	1	0	0	0	0	1	0	1	1	0	0	0	1	1	1	0	0	1	1	1	1	0	1	0	1	0	0	0	0	0	1	1	1	1	1	0	1	0	1	0	0	1	0	0
0	1	0	0	0	1	1	0	1	0	0	0	0	1	1	0	0	0	1	0	0	0	1	0	1	0	1	0	0	1	1	0	0	1	0	0	1	1	1	1	0	0	0	0	1	0	0	1	0	0
1	0	0	1	0	0	0	0	1	0	0	1	0	1	1	0	1	1	1	0	0	0	1	1	1	1	0	0	1	0	0	0	0	1	0	0	1	1	1	1	1	0	0	1	1	0	0	0	0	0
1	1	0	1	0	0	1	0	0	0	0	1	0	1	1	0	0	1	1	0	1	0	0	1	1	1	1	0	1	0	1	0	0	0	1	0	1	1	1	1	1	0	0	0	1	0	0	0	0	0
1	1	0	0	0	1	1	0	1	0	0	0	0	1	1	0	0	0	1	1	1	0	1	0	1	0	1	0	0	0	1	0	0	1	0	0	1	1	1	1	0	0	1	0	1	0	0	1	0	0
Attractor	73
Type	:	point
Ratio	:	0.0008
AKT	AP1	Apoptosis	ATF2	ATM	BCL2	CREB	DNA_damage	DUSP1	EGFR	EGFR_stimulus	ELK1	ERK	FGFR3	FGFR3_stimulus	FOS	FOXO3	FRS2	GAB1	GADD45	GRB2	Growth_Arrest	JNK	JUN	MAP3K1_3	MAX	MDM2	MEK1_2	MSK	MTK1	MYC	p14	p21	p38	p53	p70	PDK1	PI3K	PKC	PLCG	PPP2CA	Proliferation	PTEN	RAF	RAS	RSK	SMAD	SOS	SPRY	TAK1
1	1	0	1	0	1	1	0	1	0	0	1	0	1	1	0	0	0	1	1	1	0	1	1	1	1	1	0	1	1	1	0	0	1	0	0	1	1	1	1	1	0	0	0	1	0	1	1	0	1
Attractor	74
Type	:	cyclic
Ratio	:	0.00178
AKT	AP1	Apoptosis	ATF2	ATM	BCL2	CREB	DNA_damage	DUSP1	EGFR	EGFR_stimulus	ELK1	ERK	FGFR3	FGFR3_stimulus	FOS	FOXO3	FRS2	GAB1	GADD45	GRB2	Growth_Arrest	JNK	JUN	MAP3K1_3	MAX	MDM2	MEK1_2	MSK	MTK1	MYC	p14	p21	p38	p53	p70	PDK1	PI3K	PKC	PLCG	PPP2CA	Proliferation	PTEN	RAF	RAS	RSK	SMAD	SOS	SPRY	TAK1
1	0	0	0	0	0	0	0	0	0	1	0	0	1	1	0	0	0	1	0	1	0	0	0	1	0	1	1	0	0	0	0	0	0	0	0	1	1	1	1	0	0	0	0	1	0	0	1	0	0
1	0	0	0	0	0	0	0	0	0	1	0	1	1	1	0	0	0	1	0	0	0	1	0	1	0	1	1	0	0	0	0	0	1	0	0	1	1	1	1	0	0	0	0	1	0	0	1	0	0
1	0	0	1	0	0	0	0	0	0	1	1	1	1	1	0	0	1	1	0	0	0	1	1	1	1	1	1	1	0	0	0	0	1	0	1	1	1	1	1	1	0	0	0	1	1	0	0	1	0
1	1	0	1	0	0	1	0	0	0	1	1	1	1	1	1	0	0	1	0	1	0	1	1	1	1	1	0	1	0	1	0	0	1	0	1	1	1	1	1	1	0	0	0	1	1	0	0	1	0
1	1	0	1	0	1	1	0	1	0	1	1	0	1	1	1	0	0	1	0	0	0	1	1	1	1	1	0	1	0	1	0	0	1	0	1	1	1	1	1	1	1	0	0	1	1	0	0	1	0
1	1	0	1	0	1	1	0	1	0	1	1	0	1	1	0	0	0	1	0	0	0	0	1	1	1	1	0	1	0	1	0	0	0	0	0	1	1	1	1	1	1	0	0	1	0	0	0	0	0
1	1	0	0	0	1	1	0	1	0	1	0	0	1	1	0	0	1	1	0	0	0	0	0	1	0	1	0	0	0	1	0	0	0	0	0	1	1	1	1	0	0	0	0	1	0	0	0	0	0
1	0	0	0	0	1	0	0	1	0	1	0	0	1	1	0	0	1	1	0	1	0	0	0	1	0	1	0	0	0	0	0	0	0	0	0	1	1	1	1	0	0	0	0	1	0	0	0	0	0
Attractor	75
Type	:	cyclic
Ratio	:	0.00036
AKT	AP1	Apoptosis	ATF2	ATM	BCL2	CREB	DNA_damage	DUSP1	EGFR	EGFR_stimulus	ELK1	ERK	FGFR3	FGFR3_stimulus	FOS	FOXO3	FRS2	GAB1	GADD45	GRB2	Growth_Arrest	JNK	JUN	MAP3K1_3	MAX	MDM2	MEK1_2	MSK	MTK1	MYC	p14	p21	p38	p53	p70	PDK1	PI3K	PKC	PLCG	PPP2CA	Proliferation	PTEN	RAF	RAS	RSK	SMAD	SOS	SPRY	TAK1
1	0	0	0	0	1	0	0	1	0	0	0	0	1	1	0	0	0	1	0	0	0	1	0	1	0	1	0	0	0	0	0	0	1	0	0	1	1	1	1	0	0	0	0	1	0	0	1	0	0
1	0	0	1	0	0	0	0	0	0	0	1	0	1	1	0	0	1	1	0	0	0	0	1	1	1	1	1	1	0	0	0	0	0	0	0	1	1	1	1	1	0	0	0	1	0	0	0	0	0
1	1	0	0	0	0	1	0	0	0	0	0	1	1	1	0	0	1	1	0	1	0	1	0	1	0	1	0	0	0	1	0	0	1	0	0	1	1	1	1	0	0	0	0	1	0	0	0	0	0
1	0	0	1	0	1	0	0	1	0	0	1	0	1	1	0	0	0	1	0	1	0	1	1	1	1	1	0	1	0	0	0	0	1	0	1	1	1	1	1	1	0	0	0	1	1	0	1	1	0
1	1	0	1	0	0	1	0	0	0	0	1	0	1	1	0	0	0	1	0	0	0	0	1	1	1	1	0	1	0	1	0	0	0	0	0	1	1	1	1	1	0	0	0	1	0	0	0	0	0
1	1	0	0	0	1	1	0	1	0	0	0	0	1	1	0	0	1	1	0	0	0	1	0	1	0	1	0	0	0	1	0	0	1	0	0	1	1	1	1	0	0	0	0	1	0	0	0	0	0
1	0	0	1	0	1	0	0	1	0	0	1	0	1	1	0	0	1	1	0	1	0	0	1	1	1	1	0	1	0	0	0	0	0	0	0	1	1	1	1	1	0	0	0	1	0	0	0	0	0
1	1	0	0	0	0	1	0	0	0	0	0	0	1	1	0	0	0	1	0	1	0	0	0	1	0	1	0	0	0	1	0	0	0	0	0	1	1	1	1	0	0	0	0	1	0	0	1	0	0
Attractor	76
Type	:	cyclic
Ratio	:	0.00023
AKT	AP1	Apoptosis	ATF2	ATM	BCL2	CREB	DNA_damage	DUSP1	EGFR	EGFR_stimulus	ELK1	ERK	FGFR3	FGFR3_stimulus	FOS	FOXO3	FRS2	GAB1	GADD45	GRB2	Growth_Arrest	JNK	JUN	MAP3K1_3	MAX	MDM2	MEK1_2	MSK	MTK1	MYC	p14	p21	p38	p53	p70	PDK1	PI3K	PKC	PLCG	PPP2CA	Proliferation	PTEN	RAF	RAS	RSK	SMAD	SOS	SPRY	TAK1
1	0	0	0	0	1	0	0	1	0	0	0	0	1	1	0	0	0	1	0	1	0	1	0	1	0	1	0	0	0	0	0	0	1	0	0	1	1	1	1	0	0	0	0	1	0	0	1	0	0
1	0	0	1	0	0	0	0	0	0	0	1	0	1	1	0	0	0	1	0	0	0	0	1	1	1	1	1	1	0	0	0	0	0	0	0	1	1	1	1	1	0	0	0	1	0	0	1	0	0
1	1	0	0	0	0	1	0	0	0	0	0	1	1	1	0	0	1	1	0	0	0	1	0	1	0	1	0	0	0	1	0	0	1	0	0	1	1	1	1	0	0	0	0	1	0	0	0	0	0
1	0	0	1	0	1	0	0	1	0	0	1	0	1	1	0	0	1	1	0	1	0	1	1	1	1	1	0	1	0	0	0	0	1	0	1	1	1	1	1	1	0	0	0	1	1	0	0	1	0
1	1	0	1	0	0	1	0	0	0	0	1	0	1	1	0	0	0	1	0	1	0	0	1	1	1	1	0	1	0	1	0	0	0	0	0	1	1	1	1	1	0	0	0	1	0	0	0	0	0
1	1	0	0	0	1	1	0	1	0	0	0	0	1	1	0	0	0	1	0	0	0	1	0	1	0	1	0	0	0	1	0	0	1	0	0	1	1	1	1	0	0	0	0	1	0	0	1	0	0
1	0	0	1	0	1	0	0	1	0	0	1	0	1	1	0	0	1	1	0	0	0	0	1	1	1	1	0	1	0	0	0	0	0	0	0	1	1	1	1	1	0	0	0	1	0	0	0	0	0
1	1	0	0	0	0	1	0	0	0	0	0	0	1	1	0	0	1	1	0	1	0	0	0	1	0	1	0	0	0	1	0	0	0	0	0	1	1	1	1	0	0	0	0	1	0	0	0	0	0
Attractor	77
Type	:	cyclic
Ratio	:	0.00155
AKT	AP1	Apoptosis	ATF2	ATM	BCL2	CREB	DNA_damage	DUSP1	EGFR	EGFR_stimulus	ELK1	ERK	FGFR3	FGFR3_stimulus	FOS	FOXO3	FRS2	GAB1	GADD45	GRB2	Growth_Arrest	JNK	JUN	MAP3K1_3	MAX	MDM2	MEK1_2	MSK	MTK1	MYC	p14	p21	p38	p53	p70	PDK1	PI3K	PKC	PLCG	PPP2CA	Proliferation	PTEN	RAF	RAS	RSK	SMAD	SOS	SPRY	TAK1
0	0	0	1	0	1	0	0	1	0	1	1	0	1	0	0	0	1	1	0	0	0	0	1	1	1	1	0	1	1	0	0	0	0	0	0	1	1	1	1	1	0	0	0	1	0	0	0	0	0
1	1	0	0	0	0	1	0	0	0	1	0	0	1	0	0	0	1	1	0	1	0	1	0	1	0	0	0	0	0	1	0	0	1	0	0	1	1	1	1	0	0	0	1	1	0	0	0	0	0
1	0	0	1	0	1	0	0	1	0	1	1	0	1	0	0	0	0	1	0	1	0	1	1	1	1	1	0	1	0	0	0	0	1	1	0	1	1	1	1	1	0	0	0	1	0	0	1	0	0
1	1	0	1	0	0	1	0	0	0	1	1	0	1	0	0	0	0	1	1	0	0	0	1	1	1	1	0	1	0	1	0	0	0	0	0	1	1	1	1	1	0	1	0	1	0	0	1	0	0
0	1	0	0	0	1	1	0	1	0	1	0	0	1	0	0	0	1	1	0	0	0	1	0	1	0	1	0	0	1	1	0	0	1	0	0	1	1	1	1	0	0	0	0	1	0	0	0	0	0
1	0	0	1	0	0	0	0	1	0	1	1	0	1	0	0	1	1	1	0	1	0	1	1	1	1	0	0	1	0	0	0	0	1	0	0	1	1	1	1	1	0	0	1	1	0	0	0	0	0
1	1	0	1	0	0	1	0	0	0	1	1	0	1	0	0	0	0	1	0	1	0	0	1	1	1	1	0	1	0	1	0	0	0	1	0	1	1	1	1	1	0	0	0	1	0	0	1	0	0
1	1	0	0	0	1	1	0	1	0	1	0	0	1	0	0	0	0	1	1	0	0	1	0	1	0	1	0	0	0	1	0	0	1	0	0	1	1	1	1	0	0	1	0	1	0	0	1	0	0
Attractor	78
Type	:	cyclic
Ratio	:	0.00116
AKT	AP1	Apoptosis	ATF2	ATM	BCL2	CREB	DNA_damage	DUSP1	EGFR	EGFR_stimulus	ELK1	ERK	FGFR3	FGFR3_stimulus	FOS	FOXO3	FRS2	GAB1	GADD45	GRB2	Growth_Arrest	JNK	JUN	MAP3K1_3	MAX	MDM2	MEK1_2	MSK	MTK1	MYC	p14	p21	p38	p53	p70	PDK1	PI3K	PKC	PLCG	PPP2CA	Proliferation	PTEN	RAF	RAS	RSK	SMAD	SOS	SPRY	TAK1
0	0	0	1	0	1	0	0	1	0	0	1	0	1	1	0	0	1	1	0	1	0	0	1	1	1	1	0	1	1	0	0	0	0	0	0	1	1	1	1	1	0	0	0	1	0	0	0	0	0
1	1	0	0	0	0	1	0	0	0	0	0	0	1	1	0	0	0	1	0	1	0	1	0	1	0	0	0	0	0	1	0	0	1	0	0	1	1	1	1	0	0	0	1	1	0	0	1	0	0
1	0	0	1	0	1	0	0	1	0	0	1	0	1	1	0	0	0	1	0	0	0	1	1	1	1	1	0	1	0	0	0	0	1	1	0	1	1	1	1	1	0	0	0	1	0	0	1	0	0
1	1	0	1	0	0	1	0	0	0	0	1	0	1	1	0	0	1	1	1	0	0	0	1	1	1	1	0	1	0	1	0	0	0	0	0	1	1	1	1	1	0	1	0	1	0	0	0	0	0
0	1	0	0	0	1	1	0	1	0	0	0	0	1	1	0	0	1	1	0	1	0	1	0	1	0	1	0	0	1	1	0	0	1	0	0	1	1	1	1	0	0	0	0	1	0	0	0	0	0
1	0	0	1	0	0	0	0	1	0	0	1	0	1	1	0	1	0	1	0	1	0	1	1	1	1	0	0	1	0	0	0	0	1	0	0	1	1	1	1	1	0	0	1	1	0	0	1	0	0
1	1	0	1	0	0	1	0	0	0	0	1	0	1	1	0	0	0	1	0	0	0	0	1	1	1	1	0	1	0	1	0	0	0	1	0	1	1	1	1	1	0	0	0	1	0	0	1	0	0
1	1	0	0	0	1	1	0	1	0	0	0	0	1	1	0	0	1	1	1	0	0	1	0	1	0	1	0	0	0	1	0	0	1	0	0	1	1	1	1	0	0	1	0	1	0	0	0	0	0
Attractor	79
Type	:	cyclic
Ratio	:	0.00324
AKT	AP1	Apoptosis	ATF2	ATM	BCL2	CREB	DNA_damage	DUSP1	EGFR	EGFR_stimulus	ELK1	ERK	FGFR3	FGFR3_stimulus	FOS	FOXO3	FRS2	GAB1	GADD45	GRB2	Growth_Arrest	JNK	JUN	MAP3K1_3	MAX	MDM2	MEK1_2	MSK	MTK1	MYC	p14	p21	p38	p53	p70	PDK1	PI3K	PKC	PLCG	PPP2CA	Proliferation	PTEN	RAF	RAS	RSK	SMAD	SOS	SPRY	TAK1
0	0	0	1	0	0	0	0	1	0	1	1	0	1	1	0	1	0	1	0	1	0	1	1	1	1	0	0	1	1	0	0	0	1	0	0	1	1	1	1	1	0	0	1	1	0	0	1	0	0
1	1	0	1	0	0	1	0	0	0	1	1	0	1	1	0	1	0	1	0	0	0	1	1	1	1	0	0	1	0	1	0	0	1	1	0	1	1	1	1	1	0	0	1	1	0	0	1	0	0
1	1	1	1	0	1	1	0	1	0	1	1	0	1	1	0	0	1	1	1	0	0	1	1	1	1	1	0	1	0	1	0	0	1	1	0	1	1	1	1	1	0	1	0	1	0	0	0	0	0
0	1	0	1	0	1	1	0	1	0	1	1	0	1	1	0	0	1	1	1	1	0	0	1	1	1	1	0	1	1	1	0	0	0	0	0	1	1	1	1	1	0	1	0	1	0	0	0	0	0
0	1	0	0	0	0	1	0	1	0	1	0	0	1	1	0	0	0	1	0	1	0	1	0	1	0	0	0	0	1	1	0	0	1	0	0	1	1	1	1	0	0	0	1	1	0	0	1	0	0
1	0	0	1	0	0	0	0	1	0	1	1	0	1	1	0	1	0	1	0	0	0	1	1	1	1	0	0	1	0	0	0	0	1	1	0	1	1	1	1	1	0	0	1	1	0	0	1	0	0
1	1	1	1	0	0	1	0	0	0	1	1	0	1	1	0	0	1	1	1	0	0	0	1	1	1	1	0	1	0	1	0	0	0	1	0	1	1	1	1	1	0	1	0	1	0	0	0	0	0
0	1	0	0	0	1	1	0	1	0	1	0	0	1	1	0	0	1	1	1	1	0	1	0	1	0	1	0	0	1	1	0	0	1	0	0	1	1	1	1	0	0	1	0	1	0	0	0	0	0
Attractor	80
Type	:	cyclic
Ratio	:	0.00106
AKT	AP1	Apoptosis	ATF2	ATM	BCL2	CREB	DNA_damage	DUSP1	EGFR	EGFR_stimulus	ELK1	ERK	FGFR3	FGFR3_stimulus	FOS	FOXO3	FRS2	GAB1	GADD45	GRB2	Growth_Arrest	JNK	JUN	MAP3K1_3	MAX	MDM2	MEK1_2	MSK	MTK1	MYC	p14	p21	p38	p53	p70	PDK1	PI3K	PKC	PLCG	PPP2CA	Proliferation	PTEN	RAF	RAS	RSK	SMAD	SOS	SPRY	TAK1
0	0	0	1	0	1	0	0	1	0	0	1	0	1	1	0	0	1	1	0	0	0	0	1	1	1	1	0	1	1	0	0	0	0	0	0	1	1	1	1	1	0	0	0	1	0	0	0	0	0
1	1	0	0	0	0	1	0	0	0	0	0	0	1	1	0	0	1	1	0	1	0	1	0	1	0	0	0	0	0	1	0	0	1	0	0	1	1	1	1	0	0	0	1	1	0	0	0	0	0
1	0	0	1	0	1	0	0	1	0	0	1	0	1	1	0	0	0	1	0	1	0	1	1	1	1	1	0	1	0	0	0	0	1	1	0	1	1	1	1	1	0	0	0	1	0	0	1	0	0
1	1	0	1	0	0	1	0	0	0	0	1	0	1	1	0	0	0	1	1	0	0	0	1	1	1	1	0	1	0	1	0	0	0	0	0	1	1	1	1	1	0	1	0	1	0	0	1	0	0
0	1	0	0	0	1	1	0	1	0	0	0	0	1	1	0	0	1	1	0	0	0	1	0	1	0	1	0	0	1	1	0	0	1	0	0	1	1	1	1	0	0	0	0	1	0	0	0	0	0
1	0	0	1	0	0	0	0	1	0	0	1	0	1	1	0	1	1	1	0	1	0	1	1	1	1	0	0	1	0	0	0	0	1	0	0	1	1	1	1	1	0	0	1	1	0	0	0	0	0
1	1	0	1	0	0	1	0	0	0	0	1	0	1	1	0	0	0	1	0	1	0	0	1	1	1	1	0	1	0	1	0	0	0	1	0	1	1	1	1	1	0	0	0	1	0	0	1	0	0
1	1	0	0	0	1	1	0	1	0	0	0	0	1	1	0	0	0	1	1	0	0	1	0	1	0	1	0	0	0	1	0	0	1	0	0	1	1	1	1	0	0	1	0	1	0	0	1	0	0
Attractor	81
Type	:	point
Ratio	:	0.00088
AKT	AP1	Apoptosis	ATF2	ATM	BCL2	CREB	DNA_damage	DUSP1	EGFR	EGFR_stimulus	ELK1	ERK	FGFR3	FGFR3_stimulus	FOS	FOXO3	FRS2	GAB1	GADD45	GRB2	Growth_Arrest	JNK	JUN	MAP3K1_3	MAX	MDM2	MEK1_2	MSK	MTK1	MYC	p14	p21	p38	p53	p70	PDK1	PI3K	PKC	PLCG	PPP2CA	Proliferation	PTEN	RAF	RAS	RSK	SMAD	SOS	SPRY	TAK1
1	1	0	1	0	1	1	0	1	0	1	1	0	1	1	0	0	0	1	1	1	0	1	1	1	1	1	0	1	1	1	0	0	1	0	0	1	1	1	1	1	0	0	0	1	0	1	1	0	1
Attractor	82
Type	:	cyclic
Ratio	:	0.00029
AKT	AP1	Apoptosis	ATF2	ATM	BCL2	CREB	DNA_damage	DUSP1	EGFR	EGFR_stimulus	ELK1	ERK	FGFR3	FGFR3_stimulus	FOS	FOXO3	FRS2	GAB1	GADD45	GRB2	Growth_Arrest	JNK	JUN	MAP3K1_3	MAX	MDM2	MEK1_2	MSK	MTK1	MYC	p14	p21	p38	p53	p70	PDK1	PI3K	PKC	PLCG	PPP2CA	Proliferation	PTEN	RAF	RAS	RSK	SMAD	SOS	SPRY	TAK1
1	0	0	0	0	1	0	0	1	0	1	0	0	1	0	0	0	0	1	0	1	0	1	0	1	0	1	0	0	0	0	0	0	1	0	0	1	1	1	1	0	0	0	0	1	0	0	1	0	0
1	0	0	1	0	0	0	0	0	0	1	1	0	1	0	0	0	0	1	0	0	0	0	1	1	1	1	1	1	0	0	0	0	0	0	0	1	1	1	1	1	0	0	0	1	0	0	1	0	0
1	1	0	0	0	0	1	0	0	0	1	0	1	1	0	0	0	1	1	0	0	0	1	0	1	0	1	0	0	0	1	0	0	1	0	0	1	1	1	1	0	0	0	0	1	0	0	0	0	0
1	0	0	1	0	1	0	0	1	0	1	1	0	1	0	0	0	1	1	0	1	0	1	1	1	1	1	0	1	0	0	0	0	1	0	1	1	1	1	1	1	0	0	0	1	1	0	0	1	0
1	1	0	1	0	0	1	0	0	0	1	1	0	1	0	0	0	0	1	0	1	0	0	1	1	1	1	0	1	0	1	0	0	0	0	0	1	1	1	1	1	0	0	0	1	0	0	0	0	0
1	1	0	0	0	1	1	0	1	0	1	0	0	1	0	0	0	0	1	0	0	0	1	0	1	0	1	0	0	0	1	0	0	1	0	0	1	1	1	1	0	0	0	0	1	0	0	1	0	0
1	0	0	1	0	1	0	0	1	0	1	1	0	1	0	0	0	1	1	0	0	0	0	1	1	1	1	0	1	0	0	0	0	0	0	0	1	1	1	1	1	0	0	0	1	0	0	0	0	0
1	1	0	0	0	0	1	0	0	0	1	0	0	1	0	0	0	1	1	0	1	0	0	0	1	0	1	0	0	0	1	0	0	0	0	0	1	1	1	1	0	0	0	0	1	0	0	0	0	0
Attractor	83
Type	:	cyclic
Ratio	:	0.00123
AKT	AP1	Apoptosis	ATF2	ATM	BCL2	CREB	DNA_damage	DUSP1	EGFR	EGFR_stimulus	ELK1	ERK	FGFR3	FGFR3_stimulus	FOS	FOXO3	FRS2	GAB1	GADD45	GRB2	Growth_Arrest	JNK	JUN	MAP3K1_3	MAX	MDM2	MEK1_2	MSK	MTK1	MYC	p14	p21	p38	p53	p70	PDK1	PI3K	PKC	PLCG	PPP2CA	Proliferation	PTEN	RAF	RAS	RSK	SMAD	SOS	SPRY	TAK1
0	0	0	1	0	1	0	0	1	0	1	1	0	1	1	0	0	1	1	0	1	0	0	1	1	1	1	0	1	1	0	0	0	0	0	0	1	1	1	1	1	0	0	0	1	0	0	0	0	0
1	1	0	0	0	0	1	0	0	0	1	0	0	1	1	0	0	0	1	0	1	0	1	0	1	0	0	0	0	0	1	0	0	1	0	0	1	1	1	1	0	0	0	1	1	0	0	1	0	0
1	0	0	1	0	1	0	0	1	0	1	1	0	1	1	0	0	0	1	0	0	0	1	1	1	1	1	0	1	0	0	0	0	1	1	0	1	1	1	1	1	0	0	0	1	0	0	1	0	0
1	1	0	1	0	0	1	0	0	0	1	1	0	1	1	0	0	1	1	1	0	0	0	1	1	1	1	0	1	0	1	0	0	0	0	0	1	1	1	1	1	0	1	0	1	0	0	0	0	0
0	1	0	0	0	1	1	0	1	0	1	0	0	1	1	0	0	1	1	0	1	0	1	0	1	0	1	0	0	1	1	0	0	1	0	0	1	1	1	1	0	0	0	0	1	0	0	0	0	0
1	0	0	1	0	0	0	0	1	0	1	1	0	1	1	0	1	0	1	0	1	0	1	1	1	1	0	0	1	0	0	0	0	1	0	0	1	1	1	1	1	0	0	1	1	0	0	1	0	0
1	1	0	1	0	0	1	0	0	0	1	1	0	1	1	0	0	0	1	0	0	0	0	1	1	1	1	0	1	0	1	0	0	0	1	0	1	1	1	1	1	0	0	0	1	0	0	1	0	0
1	1	0	0	0	1	1	0	1	0	1	0	0	1	1	0	0	1	1	1	0	0	1	0	1	0	1	0	0	0	1	0	0	1	0	0	1	1	1	1	0	0	1	0	1	0	0	0	0	0
Attractor	84
Type	:	point
Ratio	:	0.00078
AKT	AP1	Apoptosis	ATF2	ATM	BCL2	CREB	DNA_damage	DUSP1	EGFR	EGFR_stimulus	ELK1	ERK	FGFR3	FGFR3_stimulus	FOS	FOXO3	FRS2	GAB1	GADD45	GRB2	Growth_Arrest	JNK	JUN	MAP3K1_3	MAX	MDM2	MEK1_2	MSK	MTK1	MYC	p14	p21	p38	p53	p70	PDK1	PI3K	PKC	PLCG	PPP2CA	Proliferation	PTEN	RAF	RAS	RSK	SMAD	SOS	SPRY	TAK1
1	1	0	1	0	1	1	0	1	0	0	1	0	1	0	0	0	0	1	1	1	0	1	1	1	1	1	0	1	1	1	0	0	1	0	0	1	1	1	1	1	0	0	0	1	0	1	1	0	1
Attractor	85
Type	:	cyclic
Ratio	:	0.00018
AKT	AP1	Apoptosis	ATF2	ATM	BCL2	CREB	DNA_damage	DUSP1	EGFR	EGFR_stimulus	ELK1	ERK	FGFR3	FGFR3_stimulus	FOS	FOXO3	FRS2	GAB1	GADD45	GRB2	Growth_Arrest	JNK	JUN	MAP3K1_3	MAX	MDM2	MEK1_2	MSK	MTK1	MYC	p14	p21	p38	p53	p70	PDK1	PI3K	PKC	PLCG	PPP2CA	Proliferation	PTEN	RAF	RAS	RSK	SMAD	SOS	SPRY	TAK1
1	0	0	0	0	1	0	0	1	0	1	0	0	1	1	0	0	0	1	0	1	0	1	0	1	0	1	0	0	0	0	0	0	1	0	0	1	1	1	1	0	0	0	0	1	0	0	1	0	0
1	0	0	1	0	0	0	0	0	0	1	1	0	1	1	0	0	0	1	0	0	0	0	1	1	1	1	1	1	0	0	0	0	0	0	0	1	1	1	1	1	0	0	0	1	0	0	1	0	0
1	1	0	0	0	0	1	0	0	0	1	0	1	1	1	0	0	1	1	0	0	0	1	0	1	0	1	0	0	0	1	0	0	1	0	0	1	1	1	1	0	0	0	0	1	0	0	0	0	0
1	0	0	1	0	1	0	0	1	0	1	1	0	1	1	0	0	1	1	0	1	0	1	1	1	1	1	0	1	0	0	0	0	1	0	1	1	1	1	1	1	0	0	0	1	1	0	0	1	0
1	1	0	1	0	0	1	0	0	0	1	1	0	1	1	0	0	0	1	0	1	0	0	1	1	1	1	0	1	0	1	0	0	0	0	0	1	1	1	1	1	0	0	0	1	0	0	0	0	0
1	1	0	0	0	1	1	0	1	0	1	0	0	1	1	0	0	0	1	0	0	0	1	0	1	0	1	0	0	0	1	0	0	1	0	0	1	1	1	1	0	0	0	0	1	0	0	1	0	0
1	0	0	1	0	1	0	0	1	0	1	1	0	1	1	0	0	1	1	0	0	0	0	1	1	1	1	0	1	0	0	0	0	0	0	0	1	1	1	1	1	0	0	0	1	0	0	0	0	0
1	1	0	0	0	0	1	0	0	0	1	0	0	1	1	0	0	1	1	0	1	0	0	0	1	0	1	0	0	0	1	0	0	0	0	0	1	1	1	1	0	0	0	0	1	0	0	0	0	0
Attractor	86
Type	:	cyclic
Ratio	:	0.00043
AKT	AP1	Apoptosis	ATF2	ATM	BCL2	CREB	DNA_damage	DUSP1	EGFR	EGFR_stimulus	ELK1	ERK	FGFR3	FGFR3_stimulus	FOS	FOXO3	FRS2	GAB1	GADD45	GRB2	Growth_Arrest	JNK	JUN	MAP3K1_3	MAX	MDM2	MEK1_2	MSK	MTK1	MYC	p14	p21	p38	p53	p70	PDK1	PI3K	PKC	PLCG	PPP2CA	Proliferation	PTEN	RAF	RAS	RSK	SMAD	SOS	SPRY	TAK1
0	0	0	1	0	1	0	0	1	0	0	1	0	1	1	0	0	0	1	0	1	0	0	1	1	1	1	0	1	1	0	0	0	0	0	0	1	1	1	1	1	0	0	0	1	0	0	1	0	0
1	1	0	0	0	0	1	0	0	0	0	0	0	1	1	0	0	0	1	0	0	0	1	0	1	0	0	0	0	0	1	0	0	1	0	0	1	1	1	1	0	0	0	1	1	0	0	1	0	0
1	0	0	1	0	1	0	0	1	0	0	1	0	1	1	0	0	1	1	0	0	0	1	1	1	1	1	0	1	0	0	0	0	1	1	0	1	1	1	1	1	0	0	0	1	0	0	0	0	0
1	1	0	1	0	0	1	0	0	0	0	1	0	1	1	0	0	1	1	1	1	0	0	1	1	1	1	0	1	0	1	0	0	0	0	0	1	1	1	1	1	0	1	0	1	0	0	0	0	0
0	1	0	0	0	1	1	0	1	0	0	0	0	1	1	0	0	0	1	0	1	0	1	0	1	0	1	0	0	1	1	0	0	1	0	0	1	1	1	1	0	0	0	0	1	0	0	1	0	0
1	0	0	1	0	0	0	0	1	0	0	1	0	1	1	0	1	0	1	0	0	0	1	1	1	1	0	0	1	0	0	0	0	1	0	0	1	1	1	1	1	0	0	1	1	0	0	1	0	0
1	1	0	1	0	0	1	0	0	0	0	1	0	1	1	0	0	1	1	0	0	0	0	1	1	1	1	0	1	0	1	0	0	0	1	0	1	1	1	1	1	0	0	0	1	0	0	0	0	0
1	1	0	0	0	1	1	0	1	0	0	0	0	1	1	0	0	1	1	1	1	0	1	0	1	0	1	0	0	0	1	0	0	1	0	0	1	1	1	1	0	0	1	0	1	0	0	0	0	0
Attractor	87
Type	:	cyclic
Ratio	:	0.0004
AKT	AP1	Apoptosis	ATF2	ATM	BCL2	CREB	DNA_damage	DUSP1	EGFR	EGFR_stimulus	ELK1	ERK	FGFR3	FGFR3_stimulus	FOS	FOXO3	FRS2	GAB1	GADD45	GRB2	Growth_Arrest	JNK	JUN	MAP3K1_3	MAX	MDM2	MEK1_2	MSK	MTK1	MYC	p14	p21	p38	p53	p70	PDK1	PI3K	PKC	PLCG	PPP2CA	Proliferation	PTEN	RAF	RAS	RSK	SMAD	SOS	SPRY	TAK1
1	0	0	0	0	1	0	0	1	0	1	0	0	1	1	0	0	0	1	0	0	0	1	0	1	0	1	0	0	0	0	0	0	1	0	0	1	1	1	1	0	0	0	0	1	0	0	1	0	0
1	0	0	1	0	0	0	0	0	0	1	1	0	1	1	0	0	1	1	0	0	0	0	1	1	1	1	1	1	0	0	0	0	0	0	0	1	1	1	1	1	0	0	0	1	0	0	0	0	0
1	1	0	0	0	0	1	0	0	0	1	0	1	1	1	0	0	1	1	0	1	0	1	0	1	0	1	0	0	0	1	0	0	1	0	0	1	1	1	1	0	0	0	0	1	0	0	0	0	0
1	0	0	1	0	1	0	0	1	0	1	1	0	1	1	0	0	0	1	0	1	0	1	1	1	1	1	0	1	0	0	0	0	1	0	1	1	1	1	1	1	0	0	0	1	1	0	1	1	0
1	1	0	1	0	0	1	0	0	0	1	1	0	1	1	0	0	0	1	0	0	0	0	1	1	1	1	0	1	0	1	0	0	0	0	0	1	1	1	1	1	0	0	0	1	0	0	0	0	0
1	1	0	0	0	1	1	0	1	0	1	0	0	1	1	0	0	1	1	0	0	0	1	0	1	0	1	0	0	0	1	0	0	1	0	0	1	1	1	1	0	0	0	0	1	0	0	0	0	0
1	0	0	1	0	1	0	0	1	0	1	1	0	1	1	0	0	1	1	0	1	0	0	1	1	1	1	0	1	0	0	0	0	0	0	0	1	1	1	1	1	0	0	0	1	0	0	0	0	0
1	1	0	0	0	0	1	0	0	0	1	0	0	1	1	0	0	0	1	0	1	0	0	0	1	0	1	0	0	0	1	0	0	0	0	0	1	1	1	1	0	0	0	0	1	0	0	1	0	0
Attractor	88
Type	:	cyclic
Ratio	:	0.0004
AKT	AP1	Apoptosis	ATF2	ATM	BCL2	CREB	DNA_damage	DUSP1	EGFR	EGFR_stimulus	ELK1	ERK	FGFR3	FGFR3_stimulus	FOS	FOXO3	FRS2	GAB1	GADD45	GRB2	Growth_Arrest	JNK	JUN	MAP3K1_3	MAX	MDM2	MEK1_2	MSK	MTK1	MYC	p14	p21	p38	p53	p70	PDK1	PI3K	PKC	PLCG	PPP2CA	Proliferation	PTEN	RAF	RAS	RSK	SMAD	SOS	SPRY	TAK1
0	0	0	1	0	1	0	0	1	0	1	1	0	1	1	0	0	0	1	0	0	0	0	1	1	1	1	0	1	1	0	0	0	0	0	0	1	1	1	1	1	0	0	0	1	0	0	1	0	0
1	1	0	0	0	0	1	0	0	0	1	0	0	1	1	0	0	1	1	0	0	0	1	0	1	0	0	0	0	0	1	0	0	1	0	0	1	1	1	1	0	0	0	1	1	0	0	0	0	0
1	0	0	1	0	1	0	0	1	0	1	1	0	1	1	0	0	1	1	0	1	0	1	1	1	1	1	0	1	0	0	0	0	1	1	0	1	1	1	1	1	0	0	0	1	0	0	0	0	0
1	1	0	1	0	0	1	0	0	0	1	1	0	1	1	0	0	0	1	1	1	0	0	1	1	1	1	0	1	0	1	0	0	0	0	0	1	1	1	1	1	0	1	0	1	0	0	1	0	0
0	1	0	0	0	1	1	0	1	0	1	0	0	1	1	0	0	0	1	0	0	0	1	0	1	0	1	0	0	1	1	0	0	1	0	0	1	1	1	1	0	0	0	0	1	0	0	1	0	0
1	0	0	1	0	0	0	0	1	0	1	1	0	1	1	0	1	1	1	0	0	0	1	1	1	1	0	0	1	0	0	0	0	1	0	0	1	1	1	1	1	0	0	1	1	0	0	0	0	0
1	1	0	1	0	0	1	0	0	0	1	1	0	1	1	0	0	1	1	0	1	0	0	1	1	1	1	0	1	0	1	0	0	0	1	0	1	1	1	1	1	0	0	0	1	0	0	0	0	0
1	1	0	0	0	1	1	0	1	0	1	0	0	1	1	0	0	0	1	1	1	0	1	0	1	0	1	0	0	0	1	0	0	1	0	0	1	1	1	1	0	0	1	0	1	0	0	1	0	0
Attractor	89
Type	:	cyclic
Ratio	:	0.00045
AKT	AP1	Apoptosis	ATF2	ATM	BCL2	CREB	DNA_damage	DUSP1	EGFR	EGFR_stimulus	ELK1	ERK	FGFR3	FGFR3_stimulus	FOS	FOXO3	FRS2	GAB1	GADD45	GRB2	Growth_Arrest	JNK	JUN	MAP3K1_3	MAX	MDM2	MEK1_2	MSK	MTK1	MYC	p14	p21	p38	p53	p70	PDK1	PI3K	PKC	PLCG	PPP2CA	Proliferation	PTEN	RAF	RAS	RSK	SMAD	SOS	SPRY	TAK1
0	0	0	1	0	1	0	0	1	0	0	1	0	1	0	0	0	0	1	0	0	0	0	1	1	1	1	0	1	1	0	0	0	0	0	0	1	1	1	1	1	0	0	0	1	0	0	1	0	0
1	1	0	0	0	0	1	0	0	0	0	0	0	1	0	0	0	1	1	0	0	0	1	0	1	0	0	0	0	0	1	0	0	1	0	0	1	1	1	1	0	0	0	1	1	0	0	0	0	0
1	0	0	1	0	1	0	0	1	0	0	1	0	1	0	0	0	1	1	0	1	0	1	1	1	1	1	0	1	0	0	0	0	1	1	0	1	1	1	1	1	0	0	0	1	0	0	0	0	0
1	1	0	1	0	0	1	0	0	0	0	1	0	1	0	0	0	0	1	1	1	0	0	1	1	1	1	0	1	0	1	0	0	0	0	0	1	1	1	1	1	0	1	0	1	0	0	1	0	0
0	1	0	0	0	1	1	0	1	0	0	0	0	1	0	0	0	0	1	0	0	0	1	0	1	0	1	0	0	1	1	0	0	1	0	0	1	1	1	1	0	0	0	0	1	0	0	1	0	0
1	0	0	1	0	0	0	0	1	0	0	1	0	1	0	0	1	1	1	0	0	0	1	1	1	1	0	0	1	0	0	0	0	1	0	0	1	1	1	1	1	0	0	1	1	0	0	0	0	0
1	1	0	1	0	0	1	0	0	0	0	1	0	1	0	0	0	1	1	0	1	0	0	1	1	1	1	0	1	0	1	0	0	0	1	0	1	1	1	1	1	0	0	0	1	0	0	0	0	0
1	1	0	0	0	1	1	0	1	0	0	0	0	1	0	0	0	0	1	1	1	0	1	0	1	0	1	0	0	0	1	0	0	1	0	0	1	1	1	1	0	0	1	0	1	0	0	1	0	0
Attractor	90
Type	:	cyclic
Ratio	:	0.00041
AKT	AP1	Apoptosis	ATF2	ATM	BCL2	CREB	DNA_damage	DUSP1	EGFR	EGFR_stimulus	ELK1	ERK	FGFR3	FGFR3_stimulus	FOS	FOXO3	FRS2	GAB1	GADD45	GRB2	Growth_Arrest	JNK	JUN	MAP3K1_3	MAX	MDM2	MEK1_2	MSK	MTK1	MYC	p14	p21	p38	p53	p70	PDK1	PI3K	PKC	PLCG	PPP2CA	Proliferation	PTEN	RAF	RAS	RSK	SMAD	SOS	SPRY	TAK1
1	0	0	0	0	1	0	0	1	0	1	0	0	1	0	0	0	0	1	0	0	0	1	0	1	0	1	0	0	0	0	0	0	1	0	0	1	1	1	1	0	0	0	0	1	0	0	1	0	0
1	0	0	1	0	0	0	0	0	0	1	1	0	1	0	0	0	1	1	0	0	0	0	1	1	1	1	1	1	0	0	0	0	0	0	0	1	1	1	1	1	0	0	0	1	0	0	0	0	0
1	1	0	0	0	0	1	0	0	0	1	0	1	1	0	0	0	1	1	0	1	0	1	0	1	0	1	0	0	0	1	0	0	1	0	0	1	1	1	1	0	0	0	0	1	0	0	0	0	0
1	0	0	1	0	1	0	0	1	0	1	1	0	1	0	0	0	0	1	0	1	0	1	1	1	1	1	0	1	0	0	0	0	1	0	1	1	1	1	1	1	0	0	0	1	1	0	1	1	0
1	1	0	1	0	0	1	0	0	0	1	1	0	1	0	0	0	0	1	0	0	0	0	1	1	1	1	0	1	0	1	0	0	0	0	0	1	1	1	1	1	0	0	0	1	0	0	0	0	0
1	1	0	0	0	1	1	0	1	0	1	0	0	1	0	0	0	1	1	0	0	0	1	0	1	0	1	0	0	0	1	0	0	1	0	0	1	1	1	1	0	0	0	0	1	0	0	0	0	0
1	0	0	1	0	1	0	0	1	0	1	1	0	1	0	0	0	1	1	0	1	0	0	1	1	1	1	0	1	0	0	0	0	0	0	0	1	1	1	1	1	0	0	0	1	0	0	0	0	0
1	1	0	0	0	0	1	0	0	0	1	0	0	1	0	0	0	0	1	0	1	0	0	0	1	0	1	0	0	0	1	0	0	0	0	0	1	1	1	1	0	0	0	0	1	0	0	1	0	0
Attractor	91
Type	:	cyclic
Ratio	:	0.00028
AKT	AP1	Apoptosis	ATF2	ATM	BCL2	CREB	DNA_damage	DUSP1	EGFR	EGFR_stimulus	ELK1	ERK	FGFR3	FGFR3_stimulus	FOS	FOXO3	FRS2	GAB1	GADD45	GRB2	Growth_Arrest	JNK	JUN	MAP3K1_3	MAX	MDM2	MEK1_2	MSK	MTK1	MYC	p14	p21	p38	p53	p70	PDK1	PI3K	PKC	PLCG	PPP2CA	Proliferation	PTEN	RAF	RAS	RSK	SMAD	SOS	SPRY	TAK1
1	0	0	0	0	1	0	0	1	0	0	0	0	1	0	0	0	0	1	0	0	0	1	0	1	0	1	0	0	0	0	0	0	1	0	0	1	1	1	1	0	0	0	0	1	0	0	1	0	0
1	0	0	1	0	0	0	0	0	0	0	1	0	1	0	0	0	1	1	0	0	0	0	1	1	1	1	1	1	0	0	0	0	0	0	0	1	1	1	1	1	0	0	0	1	0	0	0	0	0
1	1	0	0	0	0	1	0	0	0	0	0	1	1	0	0	0	1	1	0	1	0	1	0	1	0	1	0	0	0	1	0	0	1	0	0	1	1	1	1	0	0	0	0	1	0	0	0	0	0
1	0	0	1	0	1	0	0	1	0	0	1	0	1	0	0	0	0	1	0	1	0	1	1	1	1	1	0	1	0	0	0	0	1	0	1	1	1	1	1	1	0	0	0	1	1	0	1	1	0
1	1	0	1	0	0	1	0	0	0	0	1	0	1	0	0	0	0	1	0	0	0	0	1	1	1	1	0	1	0	1	0	0	0	0	0	1	1	1	1	1	0	0	0	1	0	0	0	0	0
1	1	0	0	0	1	1	0	1	0	0	0	0	1	0	0	0	1	1	0	0	0	1	0	1	0	1	0	0	0	1	0	0	1	0	0	1	1	1	1	0	0	0	0	1	0	0	0	0	0
1	0	0	1	0	1	0	0	1	0	0	1	0	1	0	0	0	1	1	0	1	0	0	1	1	1	1	0	1	0	0	0	0	0	0	0	1	1	1	1	1	0	0	0	1	0	0	0	0	0
1	1	0	0	0	0	1	0	0	0	0	0	0	1	0	0	0	0	1	0	1	0	0	0	1	0	1	0	0	0	1	0	0	0	0	0	1	1	1	1	0	0	0	0	1	0	0	1	0	0
Attractor	92
Type	:	cyclic
Ratio	:	0.00028
AKT	AP1	Apoptosis	ATF2	ATM	BCL2	CREB	DNA_damage	DUSP1	EGFR	EGFR_stimulus	ELK1	ERK	FGFR3	FGFR3_stimulus	FOS	FOXO3	FRS2	GAB1	GADD45	GRB2	Growth_Arrest	JNK	JUN	MAP3K1_3	MAX	MDM2	MEK1_2	MSK	MTK1	MYC	p14	p21	p38	p53	p70	PDK1	PI3K	PKC	PLCG	PPP2CA	Proliferation	PTEN	RAF	RAS	RSK	SMAD	SOS	SPRY	TAK1
1	0	0	0	0	1	0	0	1	0	0	0	0	1	0	0	0	0	1	0	1	0	1	0	1	0	1	0	0	0	0	0	0	1	0	0	1	1	1	1	0	0	0	0	1	0	0	1	0	0
1	0	0	1	0	0	0	0	0	0	0	1	0	1	0	0	0	0	1	0	0	0	0	1	1	1	1	1	1	0	0	0	0	0	0	0	1	1	1	1	1	0	0	0	1	0	0	1	0	0
1	1	0	0	0	0	1	0	0	0	0	0	1	1	0	0	0	1	1	0	0	0	1	0	1	0	1	0	0	0	1	0	0	1	0	0	1	1	1	1	0	0	0	0	1	0	0	0	0	0
1	0	0	1	0	1	0	0	1	0	0	1	0	1	0	0	0	1	1	0	1	0	1	1	1	1	1	0	1	0	0	0	0	1	0	1	1	1	1	1	1	0	0	0	1	1	0	0	1	0
1	1	0	1	0	0	1	0	0	0	0	1	0	1	0	0	0	0	1	0	1	0	0	1	1	1	1	0	1	0	1	0	0	0	0	0	1	1	1	1	1	0	0	0	1	0	0	0	0	0
1	1	0	0	0	1	1	0	1	0	0	0	0	1	0	0	0	0	1	0	0	0	1	0	1	0	1	0	0	0	1	0	0	1	0	0	1	1	1	1	0	0	0	0	1	0	0	1	0	0
1	0	0	1	0	1	0	0	1	0	0	1	0	1	0	0	0	1	1	0	0	0	0	1	1	1	1	0	1	0	0	0	0	0	0	0	1	1	1	1	1	0	0	0	1	0	0	0	0	0
1	1	0	0	0	0	1	0	0	0	0	0	0	1	0	0	0	1	1	0	1	0	0	0	1	0	1	0	0	0	1	0	0	0	0	0	1	1	1	1	0	0	0	0	1	0	0	0	0	0
[truncated: 3 more columns]

## Sheet: r9_StableMotifControlSets
FGFR3_stimulus=0	TGFBR_stimulus=0	EGFR_stimulus=0	DNA_damage=0	Attractor0
FGFR3_stimulus=1	TGFBR_stimulus=0	EGFR_stimulus=0	DNA_damage=0	Attractor1
FGFR3_stimulus=0	TGFBR_stimulus=1	EGFR_stimulus=0	DNA_damage=0	Attractor2
FGFR3_stimulus=1	TGFBR_stimulus=1	EGFR_stimulus=0	DNA_damage=0	Attractor3
FGFR3_stimulus=0	TGFBR_stimulus=0	EGFR_stimulus=1	DNA_damage=0	Attractor4
FGFR3_stimulus=1	TGFBR_stimulus=0	EGFR_stimulus=1	DNA_damage=0	Attractor5
FGFR3_stimulus=0	TGFBR_stimulus=1	EGFR_stimulus=1	DNA_damage=0	Attractor6
FGFR3_stimulus=1	TGFBR_stimulus=1	EGFR_stimulus=1	DNA_damage=0	Attractor7
FGFR3_stimulus=0	TGFBR_stimulus=0	EGFR_stimulus=0	DNA_damage=1	Attractor8
FGFR3_stimulus=1	TGFBR_stimulus=0	EGFR_stimulus=0	DNA_damage=1	Attractor9
FGFR3_stimulus=0	TGFBR_stimulus=1	EGFR_stimulus=0	DNA_damage=1	Attractor10
FGFR3_stimulus=1	TGFBR_stimulus=1	EGFR_stimulus=0	DNA_damage=1	Attractor11
FGFR3_stimulus=0	TGFBR_stimulus=0	EGFR_stimulus=1	DNA_damage=1	Attractor12
FGFR3_stimulus=1	TGFBR_stimulus=0	EGFR_stimulus=1	DNA_damage=1	Attractor13
FGFR3_stimulus=0	TGFBR_stimulus=1	EGFR_stimulus=1	DNA_damage=1	Attractor14
FGFR3_stimulus=1	TGFBR_stimulus=1	EGFR_stimulus=1	DNA_damage=1	Attractor15

## Sheet: r10_StableMotifControlSets
FGFR3_stimulus=0	TGFBR_stimulus=0	EGFR_stimulus=0	DNA_damage=0	GAB1=1	Attractor0
FGFR3_stimulus=0	TGFBR_stimulus=0	EGFR_stimulus=0	DNA_damage=0	PI3K=1	Attractor0
FGFR3_stimulus=0	TGFBR_stimulus=0	EGFR_stimulus=0	DNA_damage=0	p38=0	AP1=0	GAB1=0	Attractor1
FGFR3_stimulus=0	TGFBR_stimulus=0	EGFR_stimulus=0	DNA_damage=0	p38=0	AP1=0	PI3K=0	Attractor1
FGFR3_stimulus=0	TGFBR_stimulus=0	EGFR_stimulus=0	DNA_damage=0	GADD45=0	CREB=1	GAB1=0	Attractor1
FGFR3_stimulus=0	TGFBR_stimulus=0	EGFR_stimulus=0	DNA_damage=0	GADD45=0	CREB=1	PI3K=0	Attractor1
FGFR3_stimulus=0	TGFBR_stimulus=0	EGFR_stimulus=0	DNA_damage=0	MTK1=0	CREB=1	GAB1=0	Attractor1
FGFR3_stimulus=0	TGFBR_stimulus=0	EGFR_stimulus=0	DNA_damage=0	MTK1=0	CREB=1	PI3K=0	Attractor1
FGFR3_stimulus=0	TGFBR_stimulus=0	EGFR_stimulus=0	DNA_damage=0	p38=0	CREB=1	GAB1=0	Attractor1
FGFR3_stimulus=0	TGFBR_stimulus=0	EGFR_stimulus=0	DNA_damage=0	p38=0	CREB=1	PI3K=0	Attractor1
FGFR3_stimulus=0	TGFBR_stimulus=0	EGFR_stimulus=0	DNA_damage=0	p53=0	CREB=1	GAB1=0	Attractor1
FGFR3_stimulus=0	TGFBR_stimulus=0	EGFR_stimulus=0	DNA_damage=0	p53=0	CREB=1	PI3K=0	Attractor1
FGFR3_stimulus=0	TGFBR_stimulus=0	EGFR_stimulus=0	DNA_damage=0	GADD45=0	DUSP1=1	GAB1=0	Attractor1
FGFR3_stimulus=0	TGFBR_stimulus=0	EGFR_stimulus=0	DNA_damage=0	GADD45=0	DUSP1=1	PI3K=0	Attractor1
FGFR3_stimulus=0	TGFBR_stimulus=0	EGFR_stimulus=0	DNA_damage=0	MTK1=0	DUSP1=1	GAB1=0	Attractor1
FGFR3_stimulus=0	TGFBR_stimulus=0	EGFR_stimulus=0	DNA_damage=0	MTK1=0	DUSP1=1	PI3K=0	Attractor1
FGFR3_stimulus=0	TGFBR_stimulus=0	EGFR_stimulus=0	DNA_damage=0	p38=0	DUSP1=1	GAB1=0	Attractor1
FGFR3_stimulus=0	TGFBR_stimulus=0	EGFR_stimulus=0	DNA_damage=0	p38=0	DUSP1=1	PI3K=0	Attractor1
FGFR3_stimulus=0	TGFBR_stimulus=0	EGFR_stimulus=0	DNA_damage=0	p53=0	DUSP1=1	GAB1=0	Attractor1
FGFR3_stimulus=0	TGFBR_stimulus=0	EGFR_stimulus=0	DNA_damage=0	p53=0	DUSP1=1	PI3K=0	Attractor1
FGFR3_stimulus=0	TGFBR_stimulus=0	EGFR_stimulus=0	DNA_damage=0	GADD45=0	ERK=1	GAB1=0	Attractor1
FGFR3_stimulus=0	TGFBR_stimulus=0	EGFR_stimulus=0	DNA_damage=0	GADD45=0	ERK=1	PI3K=0	Attractor1
FGFR3_stimulus=0	TGFBR_stimulus=0	EGFR_stimulus=0	DNA_damage=0	MTK1=0	ERK=1	GAB1=0	Attractor1
FGFR3_stimulus=0	TGFBR_stimulus=0	EGFR_stimulus=0	DNA_damage=0	MTK1=0	ERK=1	PI3K=0	Attractor1
FGFR3_stimulus=0	TGFBR_stimulus=0	EGFR_stimulus=0	DNA_damage=0	p38=0	ERK=1	GAB1=0	Attractor1
FGFR3_stimulus=0	TGFBR_stimulus=0	EGFR_stimulus=0	DNA_damage=0	p38=0	ERK=1	PI3K=0	Attractor1
FGFR3_stimulus=0	TGFBR_stimulus=0	EGFR_stimulus=0	DNA_damage=0	p53=0	ERK=1	GAB1=0	Attractor1
FGFR3_stimulus=0	TGFBR_stimulus=0	EGFR_stimulus=0	DNA_damage=0	p53=0	ERK=1	PI3K=0	Attractor1
FGFR3_stimulus=0	TGFBR_stimulus=0	EGFR_stimulus=0	DNA_damage=0	MEK1_2=1	GADD45=0	GAB1=0	Attractor1
FGFR3_stimulus=0	TGFBR_stimulus=0	EGFR_stimulus=0	DNA_damage=0	MEK1_2=1	GADD45=0	PI3K=0	Attractor1
FGFR3_stimulus=0	TGFBR_stimulus=0	EGFR_stimulus=0	DNA_damage=0	MSK=1	GADD45=0	GAB1=0	Attractor1
FGFR3_stimulus=0	TGFBR_stimulus=0	EGFR_stimulus=0	DNA_damage=0	MSK=1	GADD45=0	PI3K=0	Attractor1
FGFR3_stimulus=0	TGFBR_stimulus=0	EGFR_stimulus=0	DNA_damage=0	p38=0	JNK=0	GAB1=0	Attractor1
FGFR3_stimulus=0	TGFBR_stimulus=0	EGFR_stimulus=0	DNA_damage=0	p38=0	JNK=0	PI3K=0	Attractor1
FGFR3_stimulus=0	TGFBR_stimulus=0	EGFR_stimulus=0	DNA_damage=0	p38=0	JUN=0	GAB1=0	Attractor1
FGFR3_stimulus=0	TGFBR_stimulus=0	EGFR_stimulus=0	DNA_damage=0	p38=0	JUN=0	PI3K=0	Attractor1
FGFR3_stimulus=0	TGFBR_stimulus=0	EGFR_stimulus=0	DNA_damage=0	MTK1=0	MEK1_2=1	GAB1=0	Attractor1
FGFR3_stimulus=0	TGFBR_stimulus=0	EGFR_stimulus=0	DNA_damage=0	MTK1=0	MEK1_2=1	PI3K=0	Attractor1
FGFR3_stimulus=0	TGFBR_stimulus=0	EGFR_stimulus=0	DNA_damage=0	p38=0	MEK1_2=1	GAB1=0	Attractor1
FGFR3_stimulus=0	TGFBR_stimulus=0	EGFR_stimulus=0	DNA_damage=0	p38=0	MEK1_2=1	PI3K=0	Attractor1
FGFR3_stimulus=0	TGFBR_stimulus=0	EGFR_stimulus=0	DNA_damage=0	p53=0	MEK1_2=1	GAB1=0	Attractor1
FGFR3_stimulus=0	TGFBR_stimulus=0	EGFR_stimulus=0	DNA_damage=0	p53=0	MEK1_2=1	PI3K=0	Attractor1
FGFR3_stimulus=0	TGFBR_stimulus=0	EGFR_stimulus=0	DNA_damage=0	MTK1=0	MSK=1	GAB1=0	Attractor1
FGFR3_stimulus=0	TGFBR_stimulus=0	EGFR_stimulus=0	DNA_damage=0	MTK1=0	MSK=1	PI3K=0	Attractor1
FGFR3_stimulus=0	TGFBR_stimulus=0	EGFR_stimulus=0	DNA_damage=0	p38=0	MSK=1	GAB1=0	Attractor1
FGFR3_stimulus=0	TGFBR_stimulus=0	EGFR_stimulus=0	DNA_damage=0	p38=0	MSK=1	PI3K=0	Attractor1
FGFR3_stimulus=0	TGFBR_stimulus=0	EGFR_stimulus=0	DNA_damage=0	p53=0	MSK=1	GAB1=0	Attractor1
FGFR3_stimulus=0	TGFBR_stimulus=0	EGFR_stimulus=0	DNA_damage=0	p53=0	MSK=1	PI3K=0	Attractor1
FGFR3_stimulus=0	TGFBR_stimulus=0	EGFR_stimulus=0	DNA_damage=0	PPP2CA=0	GADD45=0	AP1=0	GAB1=0	Attractor1
FGFR3_stimulus=0	TGFBR_stimulus=0	EGFR_stimulus=0	DNA_damage=0	PPP2CA=0	GADD45=0	AP1=0	PI3K=0	Attractor1
FGFR3_stimulus=0	TGFBR_stimulus=0	EGFR_stimulus=0	DNA_damage=0	PPP2CA=0	MTK1=0	AP1=0	GAB1=0	Attractor1
FGFR3_stimulus=0	TGFBR_stimulus=0	EGFR_stimulus=0	DNA_damage=0	PPP2CA=0	MTK1=0	AP1=0	PI3K=0	Attractor1
FGFR3_stimulus=0	TGFBR_stimulus=0	EGFR_stimulus=0	DNA_damage=0	p53=0	PPP2CA=0	AP1=0	GAB1=0	Attractor1
FGFR3_stimulus=0	TGFBR_stimulus=0	EGFR_stimulus=0	DNA_damage=0	p53=0	PPP2CA=0	AP1=0	PI3K=0	Attractor1
FGFR3_stimulus=0	TGFBR_stimulus=0	EGFR_stimulus=0	DNA_damage=0	PPP2CA=0	JNK=0	GADD45=0	GAB1=0	Attractor1
FGFR3_stimulus=0	TGFBR_stimulus=0	EGFR_stimulus=0	DNA_damage=0	PPP2CA=0	JNK=0	GADD45=0	PI3K=0	Attractor1
FGFR3_stimulus=0	TGFBR_stimulus=0	EGFR_stimulus=0	DNA_damage=0	PPP2CA=0	JUN=0	GADD45=0	GAB1=0	Attractor1
FGFR3_stimulus=0	TGFBR_stimulus=0	EGFR_stimulus=0	DNA_damage=0	PPP2CA=0	JUN=0	GADD45=0	PI3K=0	Attractor1
FGFR3_stimulus=0	TGFBR_stimulus=0	EGFR_stimulus=0	DNA_damage=0	PPP2CA=0	MTK1=0	JNK=0	GAB1=0	Attractor1
FGFR3_stimulus=0	TGFBR_stimulus=0	EGFR_stimulus=0	DNA_damage=0	PPP2CA=0	MTK1=0	JNK=0	PI3K=0	Attractor1
FGFR3_stimulus=0	TGFBR_stimulus=0	EGFR_stimulus=0	DNA_damage=0	p53=0	PPP2CA=0	JNK=0	GAB1=0	Attractor1
FGFR3_stimulus=0	TGFBR_stimulus=0	EGFR_stimulus=0	DNA_damage=0	p53=0	PPP2CA=0	JNK=0	PI3K=0	Attractor1
FGFR3_stimulus=0	TGFBR_stimulus=0	EGFR_stimulus=0	DNA_damage=0	PPP2CA=0	MTK1=0	JUN=0	GAB1=0	Attractor1
FGFR3_stimulus=0	TGFBR_stimulus=0	EGFR_stimulus=0	DNA_damage=0	PPP2CA=0	MTK1=0	JUN=0	PI3K=0	Attractor1
FGFR3_stimulus=0	TGFBR_stimulus=0	EGFR_stimulus=0	DNA_damage=0	p53=0	PPP2CA=0	JUN=0	GAB1=0	Attractor1
FGFR3_stimulus=0	TGFBR_stimulus=0	EGFR_stimulus=0	DNA_damage=0	p53=0	PPP2CA=0	JUN=0	PI3K=0	Attractor1
FGFR3_stimulus=1	TGFBR_stimulus=0	EGFR_stimulus=0	DNA_damage=0	GAB1=1	Attractor2
FGFR3_stimulus=1	TGFBR_stimulus=0	EGFR_stimulus=0	DNA_damage=0	PI3K=1	Attractor2
FGFR3_stimulus=1	TGFBR_stimulus=0	EGFR_stimulus=0	DNA_damage=0	p38=0	AP1=0	GAB1=0	Attractor3
FGFR3_stimulus=1	TGFBR_stimulus=0	EGFR_stimulus=0	DNA_damage=0	p38=0	AP1=0	PI3K=0	Attractor3
FGFR3_stimulus=1	TGFBR_stimulus=0	EGFR_stimulus=0	DNA_damage=0	GADD45=0	CREB=1	GAB1=0	Attractor3
FGFR3_stimulus=1	TGFBR_stimulus=0	EGFR_stimulus=0	DNA_damage=0	GADD45=0	CREB=1	PI3K=0	Attractor3
FGFR3_stimulus=1	TGFBR_stimulus=0	EGFR_stimulus=0	DNA_damage=0	MTK1=0	CREB=1	GAB1=0	Attractor3
FGFR3_stimulus=1	TGFBR_stimulus=0	EGFR_stimulus=0	DNA_damage=0	MTK1=0	CREB=1	PI3K=0	Attractor3
FGFR3_stimulus=1	TGFBR_stimulus=0	EGFR_stimulus=0	DNA_damage=0	p38=0	CREB=1	GAB1=0	Attractor3
FGFR3_stimulus=1	TGFBR_stimulus=0	EGFR_stimulus=0	DNA_damage=0	p38=0	CREB=1	PI3K=0	Attractor3
FGFR3_stimulus=1	TGFBR_stimulus=0	EGFR_stimulus=0	DNA_damage=0	p53=0	CREB=1	GAB1=0	Attractor3
FGFR3_stimulus=1	TGFBR_stimulus=0	EGFR_stimulus=0	DNA_damage=0	p53=0	CREB=1	PI3K=0	Attractor3
FGFR3_stimulus=1	TGFBR_stimulus=0	EGFR_stimulus=0	DNA_damage=0	GADD45=0	DUSP1=1	GAB1=0	Attractor3
FGFR3_stimulus=1	TGFBR_stimulus=0	EGFR_stimulus=0	DNA_damage=0	GADD45=0	DUSP1=1	PI3K=0	Attractor3
FGFR3_stimulus=1	TGFBR_stimulus=0	EGFR_stimulus=0	DNA_damage=0	MTK1=0	DUSP1=1	GAB1=0	Attractor3
FGFR3_stimulus=1	TGFBR_stimulus=0	EGFR_stimulus=0	DNA_damage=0	MTK1=0	DUSP1=1	PI3K=0	Attractor3
FGFR3_stimulus=1	TGFBR_stimulus=0	EGFR_stimulus=0	DNA_damage=0	p38=0	DUSP1=1	GAB1=0	Attractor3
FGFR3_stimulus=1	TGFBR_stimulus=0	EGFR_stimulus=0	DNA_damage=0	p38=0	DUSP1=1	PI3K=0	Attractor3
FGFR3_stimulus=1	TGFBR_stimulus=0	EGFR_stimulus=0	DNA_damage=0	p53=0	DUSP1=1	GAB1=0	Attractor3
FGFR3_stimulus=1	TGFBR_stimulus=0	EGFR_stimulus=0	DNA_damage=0	p53=0	DUSP1=1	PI3K=0	Attractor3
FGFR3_stimulus=1	TGFBR_stimulus=0	EGFR_stimulus=0	DNA_damage=0	GADD45=0	ERK=1	GAB1=0	Attractor3
FGFR3_stimulus=1	TGFBR_stimulus=0	EGFR_stimulus=0	DNA_damage=0	GADD45=0	ERK=1	PI3K=0	Attractor3
FGFR3_stimulus=1	TGFBR_stimulus=0	EGFR_stimulus=0	DNA_damage=0	MTK1=0	ERK=1	GAB1=0	Attractor3
FGFR3_stimulus=1	TGFBR_stimulus=0	EGFR_stimulus=0	DNA_damage=0	MTK1=0	ERK=1	PI3K=0	Attractor3
FGFR3_stimulus=1	TGFBR_stimulus=0	EGFR_stimulus=0	DNA_damage=0	p38=0	ERK=1	GAB1=0	Attractor3
FGFR3_stimulus=1	TGFBR_stimulus=0	EGFR_stimulus=0	DNA_damage=0	p38=0	ERK=1	PI3K=0	Attractor3
FGFR3_stimulus=1	TGFBR_stimulus=0	EGFR_stimulus=0	DNA_damage=0	p53=0	ERK=1	GAB1=0	Attractor3
FGFR3_stimulus=1	TGFBR_stimulus=0	EGFR_stimulus=0	DNA_damage=0	p53=0	ERK=1	PI3K=0	Attractor3
FGFR3_stimulus=1	TGFBR_stimulus=0	EGFR_stimulus=0	DNA_damage=0	MEK1_2=1	GADD45=0	GAB1=0	Attractor3
FGFR3_stimulus=1	TGFBR_stimulus=0	EGFR_stimulus=0	DNA_damage=0	MEK1_2=1	GADD45=0	PI3K=0	Attractor3
FGFR3_stimulus=1	TGFBR_stimulus=0	EGFR_stimulus=0	DNA_damage=0	MSK=1	GADD45=0	GAB1=0	Attractor3
FGFR3_stimulus=1	TGFBR_stimulus=0	EGFR_stimulus=0	DNA_damage=0	MSK=1	GADD45=0	PI3K=0	Attractor3
FGFR3_stimulus=1	TGFBR_stimulus=0	EGFR_stimulus=0	DNA_damage=0	p38=0	JNK=0	GAB1=0	Attractor3
FGFR3_stimulus=1	TGFBR_stimulus=0	EGFR_stimulus=0	DNA_damage=0	p38=0	JNK=0	PI3K=0	Attractor3
FGFR3_stimulus=1	TGFBR_stimulus=0	EGFR_stimulus=0	DNA_damage=0	p38=0	JUN=0	GAB1=0	Attractor3
FGFR3_stimulus=1	TGFBR_stimulus=0	EGFR_stimulus=0	DNA_damage=0	p38=0	JUN=0	PI3K=0	Attractor3
FGFR3_stimulus=1	TGFBR_stimulus=0	EGFR_stimulus=0	DNA_damage=0	MTK1=0	MEK1_2=1	GAB1=0	Attractor3
FGFR3_stimulus=1	TGFBR_stimulus=0	EGFR_stimulus=0	DNA_damage=0	MTK1=0	MEK1_2=1	PI3K=0	Attractor3
FGFR3_stimulus=1	TGFBR_stimulus=0	EGFR_stimulus=0	DNA_damage=0	p38=0	MEK1_2=1	GAB1=0	Attractor3
FGFR3_stimulus=1	TGFBR_stimulus=0	EGFR_stimulus=0	DNA_damage=0	p38=0	MEK1_2=1	PI3K=0	Attractor3
FGFR3_stimulus=1	TGFBR_stimulus=0	EGFR_stimulus=0	DNA_damage=0	p53=0	MEK1_2=1	GAB1=0	Attractor3
FGFR3_stimulus=1	TGFBR_stimulus=0	EGFR_stimulus=0	DNA_damage=0	p53=0	MEK1_2=1	PI3K=0	Attractor3
FGFR3_stimulus=1	TGFBR_stimulus=0	EGFR_stimulus=0	DNA_damage=0	MTK1=0	MSK=1	GAB1=0	Attractor3
FGFR3_stimulus=1	TGFBR_stimulus=0	EGFR_stimulus=0	DNA_damage=0	MTK1=0	MSK=1	PI3K=0	Attractor3
FGFR3_stimulus=1	TGFBR_stimulus=0	EGFR_stimulus=0	DNA_damage=0	p38=0	MSK=1	GAB1=0	Attractor3
FGFR3_stimulus=1	TGFBR_stimulus=0	EGFR_stimulus=0	DNA_damage=0	p38=0	MSK=1	PI3K=0	Attractor3
FGFR3_stimulus=1	TGFBR_stimulus=0	EGFR_stimulus=0	DNA_damage=0	p53=0	MSK=1	GAB1=0	Attractor3
FGFR3_stimulus=1	TGFBR_stimulus=0	EGFR_stimulus=0	DNA_damage=0	p53=0	MSK=1	PI3K=0	Attractor3
FGFR3_stimulus=1	TGFBR_stimulus=0	EGFR_stimulus=0	DNA_damage=0	PPP2CA=0	GADD45=0	AP1=0	GAB1=0	Attractor3
FGFR3_stimulus=1	TGFBR_stimulus=0	EGFR_stimulus=0	DNA_damage=0	PPP2CA=0	GADD45=0	AP1=0	PI3K=0	Attractor3
FGFR3_stimulus=1	TGFBR_stimulus=0	EGFR_stimulus=0	DNA_damage=0	PPP2CA=0	MTK1=0	AP1=0	GAB1=0	Attractor3
FGFR3_stimulus=1	TGFBR_stimulus=0	EGFR_stimulus=0	DNA_damage=0	PPP2CA=0	MTK1=0	AP1=0	PI3K=0	Attractor3
FGFR3_stimulus=1	TGFBR_stimulus=0	EGFR_stimulus=0	DNA_damage=0	p53=0	PPP2CA=0	AP1=0	GAB1=0	Attractor3
FGFR3_stimulus=1	TGFBR_stimulus=0	EGFR_stimulus=0	DNA_damage=0	p53=0	PPP2CA=0	AP1=0	PI3K=0	Attractor3
FGFR3_stimulus=1	TGFBR_stimulus=0	EGFR_stimulus=0	DNA_damage=0	PPP2CA=0	JNK=0	GADD45=0	GAB1=0	Attractor3
FGFR3_stimulus=1	TGFBR_stimulus=0	EGFR_stimulus=0	DNA_damage=0	PPP2CA=0	JNK=0	GADD45=0	PI3K=0	Attractor3
FGFR3_stimulus=1	TGFBR_stimulus=0	EGFR_stimulus=0	DNA_damage=0	PPP2CA=0	JUN=0	GADD45=0	GAB1=0	Attractor3
FGFR3_stimulus=1	TGFBR_stimulus=0	EGFR_stimulus=0	DNA_damage=0	PPP2CA=0	JUN=0	GADD45=0	PI3K=0	Attractor3
FGFR3_stimulus=1	TGFBR_stimulus=0	EGFR_stimulus=0	DNA_damage=0	PPP2CA=0	MTK1=0	JNK=0	GAB1=0	Attractor3
FGFR3_stimulus=1	TGFBR_stimulus=0	EGFR_stimulus=0	DNA_damage=0	PPP2CA=0	MTK1=0	JNK=0	PI3K=0	Attractor3
FGFR3_stimulus=1	TGFBR_stimulus=0	EGFR_stimulus=0	DNA_damage=0	p53=0	PPP2CA=0	JNK=0	GAB1=0	Attractor3
FGFR3_stimulus=1	TGFBR_stimulus=0	EGFR_stimulus=0	DNA_damage=0	p53=0	PPP2CA=0	JNK=0	PI3K=0	Attractor3
FGFR3_stimulus=1	TGFBR_stimulus=0	EGFR_stimulus=0	DNA_damage=0	PPP2CA=0	MTK1=0	JUN=0	GAB1=0	Attractor3
FGFR3_stimulus=1	TGFBR_stimulus=0	EGFR_stimulus=0	DNA_damage=0	PPP2CA=0	MTK1=0	JUN=0	PI3K=0	Attractor3
FGFR3_stimulus=1	TGFBR_stimulus=0	EGFR_stimulus=0	DNA_damage=0	p53=0	PPP2CA=0	JUN=0	GAB1=0	Attractor3
FGFR3_stimulus=1	TGFBR_stimulus=0	EGFR_stimulus=0	DNA_damage=0	p53=0	PPP2CA=0	JUN=0	PI3K=0	Attractor3
FGFR3_stimulus=0	TGFBR_stimulus=1	EGFR_stimulus=0	DNA_damage=0	Attractor4
FGFR3_stimulus=1	TGFBR_stimulus=1	EGFR_stimulus=0	DNA_damage=0	Attractor5
FGFR3_stimulus=0	TGFBR_stimulus=0	EGFR_stimulus=1	DNA_damage=0	GAB1=1	Attractor6
FGFR3_stimulus=0	TGFBR_stimulus=0	EGFR_stimulus=1	DNA_damage=0	PI3K=1	Attractor6
FGFR3_stimulus=0	TGFBR_stimulus=0	EGFR_stimulus=1	DNA_damage=0	p38=0	AP1=0	GAB1=0	Attractor7
FGFR3_stimulus=0	TGFBR_stimulus=0	EGFR_stimulus=1	DNA_damage=0	p38=0	AP1=0	PI3K=0	Attractor7
FGFR3_stimulus=0	TGFBR_stimulus=0	EGFR_stimulus=1	DNA_damage=0	GADD45=0	CREB=1	GAB1=0	Attractor7
FGFR3_stimulus=0	TGFBR_stimulus=0	EGFR_stimulus=1	DNA_damage=0	GADD45=0	CREB=1	PI3K=0	Attractor7
FGFR3_stimulus=0	TGFBR_stimulus=0	EGFR_stimulus=1	DNA_damage=0	MTK1=0	CREB=1	GAB1=0	Attractor7
FGFR3_stimulus=0	TGFBR_stimulus=0	EGFR_stimulus=1	DNA_damage=0	MTK1=0	CREB=1	PI3K=0	Attractor7
FGFR3_stimulus=0	TGFBR_stimulus=0	EGFR_stimulus=1	DNA_damage=0	p38=0	CREB=1	GAB1=0	Attractor7
FGFR3_stimulus=0	TGFBR_stimulus=0	EGFR_stimulus=1	DNA_damage=0	p38=0	CREB=1	PI3K=0	Attractor7
FGFR3_stimulus=0	TGFBR_stimulus=0	EGFR_stimulus=1	DNA_damage=0	p53=0	CREB=1	GAB1=0	Attractor7
FGFR3_stimulus=0	TGFBR_stimulus=0	EGFR_stimulus=1	DNA_damage=0	p53=0	CREB=1	PI3K=0	Attractor7
FGFR3_stimulus=0	TGFBR_stimulus=0	EGFR_stimulus=1	DNA_damage=0	GADD45=0	DUSP1=1	GAB1=0	Attractor7
FGFR3_stimulus=0	TGFBR_stimulus=0	EGFR_stimulus=1	DNA_damage=0	GADD45=0	DUSP1=1	PI3K=0	Attractor7
FGFR3_stimulus=0	TGFBR_stimulus=0	EGFR_stimulus=1	DNA_damage=0	MTK1=0	DUSP1=1	GAB1=0	Attractor7
FGFR3_stimulus=0	TGFBR_stimulus=0	EGFR_stimulus=1	DNA_damage=0	MTK1=0	DUSP1=1	PI3K=0	Attractor7
FGFR3_stimulus=0	TGFBR_stimulus=0	EGFR_stimulus=1	DNA_damage=0	p38=0	DUSP1=1	GAB1=0	Attractor7
FGFR3_stimulus=0	TGFBR_stimulus=0	EGFR_stimulus=1	DNA_damage=0	p38=0	DUSP1=1	PI3K=0	Attractor7
FGFR3_stimulus=0	TGFBR_stimulus=0	EGFR_stimulus=1	DNA_damage=0	p53=0	DUSP1=1	GAB1=0	Attractor7
FGFR3_stimulus=0	TGFBR_stimulus=0	EGFR_stimulus=1	DNA_damage=0	p53=0	DUSP1=1	PI3K=0	Attractor7
FGFR3_stimulus=0	TGFBR_stimulus=0	EGFR_stimulus=1	DNA_damage=0	GADD45=0	ERK=1	GAB1=0	Attractor7
FGFR3_stimulus=0	TGFBR_stimulus=0	EGFR_stimulus=1	DNA_damage=0	GADD45=0	ERK=1	PI3K=0	Attractor7
FGFR3_stimulus=0	TGFBR_stimulus=0	EGFR_stimulus=1	DNA_damage=0	MTK1=0	ERK=1	GAB1=0	Attractor7
FGFR3_stimulus=0	TGFBR_stimulus=0	EGFR_stimulus=1	DNA_damage=0	MTK1=0	ERK=1	PI3K=0	Attractor7
FGFR3_stimulus=0	TGFBR_stimulus=0	EGFR_stimulus=1	DNA_damage=0	p38=0	ERK=1	GAB1=0	Attractor7
FGFR3_stimulus=0	TGFBR_stimulus=0	EGFR_stimulus=1	DNA_damage=0	p38=0	ERK=1	PI3K=0	Attractor7
FGFR3_stimulus=0	TGFBR_stimulus=0	EGFR_stimulus=1	DNA_damage=0	p53=0	ERK=1	GAB1=0	Attractor7
FGFR3_stimulus=0	TGFBR_stimulus=0	EGFR_stimulus=1	DNA_damage=0	p53=0	ERK=1	PI3K=0	Attractor7
FGFR3_stimulus=0	TGFBR_stimulus=0	EGFR_stimulus=1	DNA_damage=0	MEK1_2=1	GADD45=0	GAB1=0	Attractor7
FGFR3_stimulus=0	TGFBR_stimulus=0	EGFR_stimulus=1	DNA_damage=0	MEK1_2=1	GADD45=0	PI3K=0	Attractor7
FGFR3_stimulus=0	TGFBR_stimulus=0	EGFR_stimulus=1	DNA_damage=0	MSK=1	GADD45=0	GAB1=0	Attractor7
FGFR3_stimulus=0	TGFBR_stimulus=0	EGFR_stimulus=1	DNA_damage=0	MSK=1	GADD45=0	PI3K=0	Attractor7
FGFR3_stimulus=0	TGFBR_stimulus=0	EGFR_stimulus=1	DNA_damage=0	p38=0	JNK=0	GAB1=0	Attractor7
FGFR3_stimulus=0	TGFBR_stimulus=0	EGFR_stimulus=1	DNA_damage=0	p38=0	JNK=0	PI3K=0	Attractor7
FGFR3_stimulus=0	TGFBR_stimulus=0	EGFR_stimulus=1	DNA_damage=0	p38=0	JUN=0	GAB1=0	Attractor7
FGFR3_stimulus=0	TGFBR_stimulus=0	EGFR_stimulus=1	DNA_damage=0	p38=0	JUN=0	PI3K=0	Attractor7
FGFR3_stimulus=0	TGFBR_stimulus=0	EGFR_stimulus=1	DNA_damage=0	MTK1=0	MEK1_2=1	GAB1=0	Attractor7
FGFR3_stimulus=0	TGFBR_stimulus=0	EGFR_stimulus=1	DNA_damage=0	MTK1=0	MEK1_2=1	PI3K=0	Attractor7
FGFR3_stimulus=0	TGFBR_stimulus=0	EGFR_stimulus=1	DNA_damage=0	p38=0	MEK1_2=1	GAB1=0	Attractor7
FGFR3_stimulus=0	TGFBR_stimulus=0	EGFR_stimulus=1	DNA_damage=0	p38=0	MEK1_2=1	PI3K=0	Attractor7
FGFR3_stimulus=0	TGFBR_stimulus=0	EGFR_stimulus=1	DNA_damage=0	p53=0	MEK1_2=1	GAB1=0	Attractor7
FGFR3_stimulus=0	TGFBR_stimulus=0	EGFR_stimulus=1	DNA_damage=0	p53=0	MEK1_2=1	PI3K=0	Attractor7
FGFR3_stimulus=0	TGFBR_stimulus=0	EGFR_stimulus=1	DNA_damage=0	MTK1=0	MSK=1	GAB1=0	Attractor7
FGFR3_stimulus=0	TGFBR_stimulus=0	EGFR_stimulus=1	DNA_damage=0	MTK1=0	MSK=1	PI3K=0	Attractor7
FGFR3_stimulus=0	TGFBR_stimulus=0	EGFR_stimulus=1	DNA_damage=0	p38=0	MSK=1	GAB1=0	Attractor7
FGFR3_stimulus=0	TGFBR_stimulus=0	EGFR_stimulus=1	DNA_damage=0	p38=0	MSK=1	PI3K=0	Attractor7
FGFR3_stimulus=0	TGFBR_stimulus=0	EGFR_stimulus=1	DNA_damage=0	p53=0	MSK=1	GAB1=0	Attractor7
FGFR3_stimulus=0	TGFBR_stimulus=0	EGFR_stimulus=1	DNA_damage=0	p53=0	MSK=1	PI3K=0	Attractor7
FGFR3_stimulus=0	TGFBR_stimulus=0	EGFR_stimulus=1	DNA_damage=0	PPP2CA=0	GADD45=0	AP1=0	GAB1=0	Attractor7
FGFR3_stimulus=0	TGFBR_stimulus=0	EGFR_stimulus=1	DNA_damage=0	PPP2CA=0	GADD45=0	AP1=0	PI3K=0	Attractor7
FGFR3_stimulus=0	TGFBR_stimulus=0	EGFR_stimulus=1	DNA_damage=0	PPP2CA=0	MTK1=0	AP1=0	GAB1=0	Attractor7
FGFR3_stimulus=0	TGFBR_stimulus=0	EGFR_stimulus=1	DNA_damage=0	PPP2CA=0	MTK1=0	AP1=0	PI3K=0	Attractor7
FGFR3_stimulus=0	TGFBR_stimulus=0	EGFR_stimulus=1	DNA_damage=0	p53=0	PPP2CA=0	AP1=0	GAB1=0	Attractor7
FGFR3_stimulus=0	TGFBR_stimulus=0	EGFR_stimulus=1	DNA_damage=0	p53=0	PPP2CA=0	AP1=0	PI3K=0	Attractor7
FGFR3_stimulus=0	TGFBR_stimulus=0	EGFR_stimulus=1	DNA_damage=0	PPP2CA=0	JNK=0	GADD45=0	GAB1=0	Attractor7
FGFR3_stimulus=0	TGFBR_stimulus=0	EGFR_stimulus=1	DNA_damage=0	PPP2CA=0	JNK=0	GADD45=0	PI3K=0	Attractor7
FGFR3_stimulus=0	TGFBR_stimulus=0	EGFR_stimulus=1	DNA_damage=0	PPP2CA=0	JUN=0	GADD45=0	GAB1=0	Attractor7
FGFR3_stimulus=0	TGFBR_stimulus=0	EGFR_stimulus=1	DNA_damage=0	PPP2CA=0	JUN=0	GADD45=0	PI3K=0	Attractor7
FGFR3_stimulus=0	TGFBR_stimulus=0	EGFR_stimulus=1	DNA_damage=0	PPP2CA=0	MTK1=0	JNK=0	GAB1=0	Attractor7
FGFR3_stimulus=0	TGFBR_stimulus=0	EGFR_stimulus=1	DNA_damage=0	PPP2CA=0	MTK1=0	JNK=0	PI3K=0	Attractor7
FGFR3_stimulus=0	TGFBR_stimulus=0	EGFR_stimulus=1	DNA_damage=0	p53=0	PPP2CA=0	JNK=0	GAB1=0	Attractor7
FGFR3_stimulus=0	TGFBR_stimulus=0	EGFR_stimulus=1	DNA_damage=0	p53=0	PPP2CA=0	JNK=0	PI3K=0	Attractor7
FGFR3_stimulus=0	TGFBR_stimulus=0	EGFR_stimulus=1	DNA_damage=0	PPP2CA=0	MTK1=0	JUN=0	GAB1=0	Attractor7
FGFR3_stimulus=0	TGFBR_stimulus=0	EGFR_stimulus=1	DNA_damage=0	PPP2CA=0	MTK1=0	JUN=0	PI3K=0	Attractor7
FGFR3_stimulus=0	TGFBR_stimulus=0	EGFR_stimulus=1	DNA_damage=0	p53=0	PPP2CA=0	JUN=0	GAB1=0	Attractor7
FGFR3_stimulus=0	TGFBR_stimulus=0	EGFR_stimulus=1	DNA_damage=0	p53=0	PPP2CA=0	JUN=0	PI3K=0	Attractor7
FGFR3_stimulus=1	TGFBR_stimulus=0	EGFR_stimulus=1	DNA_damage=0	GAB1=1	Attractor8
FGFR3_stimulus=1	TGFBR_stimulus=0	EGFR_stimulus=1	DNA_damage=0	PI3K=1	Attractor8
FGFR3_stimulus=1	TGFBR_stimulus=0	EGFR_stimulus=1	DNA_damage=0	p38=0	AP1=0	GAB1=0	Attractor9
FGFR3_stimulus=1	TGFBR_stimulus=0	EGFR_stimulus=1	DNA_damage=0	p38=0	AP1=0	PI3K=0	Attractor9
FGFR3_stimulus=1	TGFBR_stimulus=0	EGFR_stimulus=1	DNA_damage=0	GADD45=0	CREB=1	GAB1=0	Attractor9
FGFR3_stimulus=1	TGFBR_stimulus=0	EGFR_stimulus=1	DNA_damage=0	GADD45=0	CREB=1	PI3K=0	Attractor9
FGFR3_stimulus=1	TGFBR_stimulus=0	EGFR_stimulus=1	DNA_damage=0	MTK1=0	CREB=1	GAB1=0	Attractor9
FGFR3_stimulus=1	TGFBR_stimulus=0	EGFR_stimulus=1	DNA_damage=0	MTK1=0	CREB=1	PI3K=0	Attractor9
FGFR3_stimulus=1	TGFBR_stimulus=0	EGFR_stimulus=1	DNA_damage=0	p38=0	CREB=1	GAB1=0	Attractor9
FGFR3_stimulus=1	TGFBR_stimulus=0	EGFR_stimulus=1	DNA_damage=0	p38=0	CREB=1	PI3K=0	Attractor9
FGFR3_stimulus=1	TGFBR_stimulus=0	EGFR_stimulus=1	DNA_damage=0	p53=0	CREB=1	GAB1=0	Attractor9
FGFR3_stimulus=1	TGFBR_stimulus=0	EGFR_stimulus=1	DNA_damage=0	p53=0	CREB=1	PI3K=0	Attractor9
FGFR3_stimulus=1	TGFBR_stimulus=0	EGFR_stimulus=1	DNA_damage=0	GADD45=0	DUSP1=1	GAB1=0	Attractor9
FGFR3_stimulus=1	TGFBR_stimulus=0	EGFR_stimulus=1	DNA_damage=0	GADD45=0	DUSP1=1	PI3K=0	Attractor9
FGFR3_stimulus=1	TGFBR_stimulus=0	EGFR_stimulus=1	DNA_damage=0	MTK1=0	DUSP1=1	GAB1=0	Attractor9
FGFR3_stimulus=1	TGFBR_stimulus=0	EGFR_stimulus=1	DNA_damage=0	MTK1=0	DUSP1=1	PI3K=0	Attractor9
FGFR3_stimulus=1	TGFBR_stimulus=0	EGFR_stimulus=1	DNA_damage=0	p38=0	DUSP1=1	GAB1=0	Attractor9
FGFR3_stimulus=1	TGFBR_stimulus=0	EGFR_stimulus=1	DNA_damage=0	p38=0	DUSP1=1	PI3K=0	Attractor9
FGFR3_stimulus=1	TGFBR_stimulus=0	EGFR_stimulus=1	DNA_damage=0	p53=0	DUSP1=1	GAB1=0	Attractor9
FGFR3_stimulus=1	TGFBR_stimulus=0	EGFR_stimulus=1	DNA_damage=0	p53=0	DUSP1=1	PI3K=0	Attractor9
FGFR3_stimulus=1	TGFBR_stimulus=0	EGFR_stimulus=1	DNA_damage=0	GADD45=0	ERK=1	GAB1=0	Attractor9
FGFR3_stimulus=1	TGFBR_stimulus=0	EGFR_stimulus=1	DNA_damage=0	GADD45=0	ERK=1	PI3K=0	Attractor9
FGFR3_stimulus=1	TGFBR_stimulus=0	EGFR_stimulus=1	DNA_damage=0	MTK1=0	ERK=1	GAB1=0	Attractor9
FGFR3_stimulus=1	TGFBR_stimulus=0	EGFR_stimulus=1	DNA_damage=0	MTK1=0	ERK=1	PI3K=0	Attractor9
FGFR3_stimulus=1	TGFBR_stimulus=0	EGFR_stimulus=1	DNA_damage=0	p38=0	ERK=1	GAB1=0	Attractor9
FGFR3_stimulus=1	TGFBR_stimulus=0	EGFR_stimulus=1	DNA_damage=0	p38=0	ERK=1	PI3K=0	Attractor9
FGFR3_stimulus=1	TGFBR_stimulus=0	EGFR_stimulus=1	DNA_damage=0	p53=0	ERK=1	GAB1=0	Attractor9
FGFR3_stimulus=1	TGFBR_stimulus=0	EGFR_stimulus=1	DNA_damage=0	p53=0	ERK=1	PI3K=0	Attractor9
FGFR3_stimulus=1	TGFBR_stimulus=0	EGFR_stimulus=1	DNA_damage=0	MEK1_2=1	GADD45=0	GAB1=0	Attractor9
FGFR3_stimulus=1	TGFBR_stimulus=0	EGFR_stimulus=1	DNA_damage=0	MEK1_2=1	GADD45=0	PI3K=0	Attractor9
FGFR3_stimulus=1	TGFBR_stimulus=0	EGFR_stimulus=1	DNA_damage=0	MSK=1	GADD45=0	GAB1=0	Attractor9
FGFR3_stimulus=1	TGFBR_stimulus=0	EGFR_stimulus=1	DNA_damage=0	MSK=1	GADD45=0	PI3K=0	Attractor9
FGFR3_stimulus=1	TGFBR_stimulus=0	EGFR_stimulus=1	DNA_damage=0	p38=0	JNK=0	GAB1=0	Attractor9
FGFR3_stimulus=1	TGFBR_stimulus=0	EGFR_stimulus=1	DNA_damage=0	p38=0	JNK=0	PI3K=0	Attractor9
FGFR3_stimulus=1	TGFBR_stimulus=0	EGFR_stimulus=1	DNA_damage=0	p38=0	JUN=0	GAB1=0	Attractor9
FGFR3_stimulus=1	TGFBR_stimulus=0	EGFR_stimulus=1	DNA_damage=0	p38=0	JUN=0	PI3K=0	Attractor9
FGFR3_stimulus=1	TGFBR_stimulus=0	EGFR_stimulus=1	DNA_damage=0	MTK1=0	MEK1_2=1	GAB1=0	Attractor9
FGFR3_stimulus=1	TGFBR_stimulus=0	EGFR_stimulus=1	DNA_damage=0	MTK1=0	MEK1_2=1	PI3K=0	Attractor9
FGFR3_stimulus=1	TGFBR_stimulus=0	EGFR_stimulus=1	DNA_damage=0	p38=0	MEK1_2=1	GAB1=0	Attractor9
FGFR3_stimulus=1	TGFBR_stimulus=0	EGFR_stimulus=1	DNA_damage=0	p38=0	MEK1_2=1	PI3K=0	Attractor9
FGFR3_stimulus=1	TGFBR_stimulus=0	EGFR_stimulus=1	DNA_damage=0	p53=0	MEK1_2=1	GAB1=0	Attractor9
FGFR3_stimulus=1	TGFBR_stimulus=0	EGFR_stimulus=1	DNA_damage=0	p53=0	MEK1_2=1	PI3K=0	Attractor9
FGFR3_stimulus=1	TGFBR_stimulus=0	EGFR_stimulus=1	DNA_damage=0	MTK1=0	MSK=1	GAB1=0	Attractor9
FGFR3_stimulus=1	TGFBR_stimulus=0	EGFR_stimulus=1	DNA_damage=0	MTK1=0	MSK=1	PI3K=0	Attractor9
FGFR3_stimulus=1	TGFBR_stimulus=0	EGFR_stimulus=1	DNA_damage=0	p38=0	MSK=1	GAB1=0	Attractor9
FGFR3_stimulus=1	TGFBR_stimulus=0	EGFR_stimulus=1	DNA_damage=0	p38=0	MSK=1	PI3K=0	Attractor9
FGFR3_stimulus=1	TGFBR_stimulus=0	EGFR_stimulus=1	DNA_damage=0	p53=0	MSK=1	GAB1=0	Attractor9
FGFR3_stimulus=1	TGFBR_stimulus=0	EGFR_stimulus=1	DNA_damage=0	p53=0	MSK=1	PI3K=0	Attractor9
FGFR3_stimulus=1	TGFBR_stimulus=0	EGFR_stimulus=1	DNA_damage=0	PPP2CA=0	GADD45=0	AP1=0	GAB1=0	Attractor9
FGFR3_stimulus=1	TGFBR_stimulus=0	EGFR_stimulus=1	DNA_damage=0	PPP2CA=0	GADD45=0	AP1=0	PI3K=0	Attractor9
FGFR3_stimulus=1	TGFBR_stimulus=0	EGFR_stimulus=1	DNA_damage=0	PPP2CA=0	MTK1=0	AP1=0	GAB1=0	Attractor9
FGFR3_stimulus=1	TGFBR_stimulus=0	EGFR_stimulus=1	DNA_damage=0	PPP2CA=0	MTK1=0	AP1=0	PI3K=0	Attractor9
FGFR3_stimulus=1	TGFBR_stimulus=0	EGFR_stimulus=1	DNA_damage=0	p53=0	PPP2CA=0	AP1=0	GAB1=0	Attractor9
FGFR3_stimulus=1	TGFBR_stimulus=0	EGFR_stimulus=1	DNA_damage=0	p53=0	PPP2CA=0	AP1=0	PI3K=0	Attractor9
FGFR3_stimulus=1	TGFBR_stimulus=0	EGFR_stimulus=1	DNA_damage=0	PPP2CA=0	JNK=0	GADD45=0	GAB1=0	Attractor9
FGFR3_stimulus=1	TGFBR_stimulus=0	EGFR_stimulus=1	DNA_damage=0	PPP2CA=0	JNK=0	GADD45=0	PI3K=0	Attractor9
FGFR3_stimulus=1	TGFBR_stimulus=0	EGFR_stimulus=1	DNA_damage=0	PPP2CA=0	JUN=0	GADD45=0	GAB1=0	Attractor9
FGFR3_stimulus=1	TGFBR_stimulus=0	EGFR_stimulus=1	DNA_damage=0	PPP2CA=0	JUN=0	GADD45=0	PI3K=0	Attractor9
FGFR3_stimulus=1	TGFBR_stimulus=0	EGFR_stimulus=1	DNA_damage=0	PPP2CA=0	MTK1=0	JNK=0	GAB1=0	Attractor9
FGFR3_stimulus=1	TGFBR_stimulus=0	EGFR_stimulus=1	DNA_damage=0	PPP2CA=0	MTK1=0	JNK=0	PI3K=0	Attractor9
FGFR3_stimulus=1	TGFBR_stimulus=0	EGFR_stimulus=1	DNA_damage=0	p53=0	PPP2CA=0	JNK=0	GAB1=0	Attractor9
FGFR3_stimulus=1	TGFBR_stimulus=0	EGFR_stimulus=1	DNA_damage=0	p53=0	PPP2CA=0	JNK=0	PI3K=0	Attractor9
FGFR3_stimulus=1	TGFBR_stimulus=0	EGFR_stimulus=1	DNA_damage=0	PPP2CA=0	MTK1=0	JUN=0	GAB1=0	Attractor9
FGFR3_stimulus=1	TGFBR_stimulus=0	EGFR_stimulus=1	DNA_damage=0	PPP2CA=0	MTK1=0	JUN=0	PI3K=0	Attractor9
FGFR3_stimulus=1	TGFBR_stimulus=0	EGFR_stimulus=1	DNA_damage=0	p53=0	PPP2CA=0	JUN=0	GAB1=0	Attractor9
FGFR3_stimulus=1	TGFBR_stimulus=0	EGFR_stimulus=1	DNA_damage=0	p53=0	PPP2CA=0	JUN=0	PI3K=0	Attractor9
FGFR3_stimulus=0	TGFBR_stimulus=1	EGFR_stimulus=1	DNA_damage=0	Attractor10
FGFR3_stimulus=1	TGFBR_stimulus=1	EGFR_stimulus=1	DNA_damage=0	Attractor11
FGFR3_stimulus=0	TGFBR_stimulus=0	EGFR_stimulus=0	DNA_damage=1	Attractor12
FGFR3_stimulus=1	TGFBR_stimulus=0	EGFR_stimulus=0	DNA_damage=1	Attractor13
FGFR3_stimulus=0	TGFBR_stimulus=1	EGFR_stimulus=0	DNA_damage=1	Attractor14
FGFR3_stimulus=1	TGFBR_stimulus=1	EGFR_stimulus=0	DNA_damage=1	Attractor15
FGFR3_stimulus=0	TGFBR_stimulus=0	EGFR_stimulus=1	DNA_damage=1	Attractor16
FGFR3_stimulus=1	TGFBR_stimulus=0	EGFR_stimulus=1	DNA_damage=1	Attractor17
FGFR3_stimulus=0	TGFBR_stimulus=1	EGFR_stimulus=1	DNA_damage=1	Attractor18
FGFR3_stimulus=1	TGFBR_stimulus=1	EGFR_stimulus=1	DNA_damage=1	Attractor19

## Sheet: r9_and_r10_QuasiAttractors
			"X" indicates cyclic.
Grieco_r9-RealAttractor Number	Grieco_r9-QuasiAttractor Number	Attractor type	AKT	AP1	Apoptosis	ATF2	ATM	BCL2	CREB	DNA_damage	DUSP1	EGFR	EGFR_stimulus	ELK1	ERK	FGFR3	FGFR3_stimulus	FOS	FOXO3	FRS2	GAB1	GADD45	GRB2	Growth_Arrest	JNK	JUN	MAP3K1_3	MAX	MDM2	MEK1_2	MSK	MTK1	MYC	p14	p21	p38	p53	p70	PDK1	PI3K	PKC	PLCG	PPP2CA	Proliferation	PTEN	RAF	RAS	RSK	SMAD
	0	Point	1	0	0	0	0	1	1	0	1	1	0	1	1	0	0	1	0	0	1	0	1	0	0	0	1	0	1	1	1	0	1	0	0	0	0	1	1	1	1	1	0	1	0	0	1	1	0
	1	Point	1	0	0	0	0	1	1	0	1	1	0	1	1	0	1	1	0	0	1	0	1	0	0	0	1	0	1	1	1	0	1	0	0	0	0	1	1	1	1	1	0	1	0	0	1	1	0
45	2	Point	1	1	0	1	0	1	1	0	1	1	0	1	0	0	0	0	0	0	1	1	1	0	1	1	1	1	1	0	1	1	1	0	0	1	0	0	1	1	1	1	1	0	0	0	1	0	1
46	3	Point	1	1	0	1	0	1	1	0	1	1	0	1	0	0	1	0	0	0	1	1	1	0	1	1	1	1	1	0	1	1	1	0	0	1	0	0	1	1	1	1	1	0	0	0	1	0	1
	4	Point	1	0	0	0	0	1	1	0	1	1	1	1	1	0	0	1	0	0	1	0	1	0	0	0	1	0	1	1	1	0	1	0	0	0	0	1	1	1	1	1	0	1	0	0	1	1	0
	5	Point	1	0	0	0	0	1	1	0	1	1	1	1	1	0	1	1	0	0	1	0	1	0	0	0	1	0	1	1	1	0	1	0	0	0	0	1	1	1	1	1	0	1	0	0	1	1	0
15	6	Point	1	1	0	1	0	1	1	0	1	1	1	1	0	0	0	0	0	0	1	1	1	0	1	1	1	1	1	0	1	1	1	0	0	1	0	0	1	1	1	1	1	0	0	0	1	0	1
51	7	Point	1	1	0	1	0	1	1	0	1	1	1	1	0	0	1	0	0	0	1	1	1	0	1	1	1	1	1	0	1	1	1	0	0	1	0	0	1	1	1	1	1	0	0	0	1	0	1
1	8	Point	0	1	1	1	1	0	1	1	1	1	0	1	0	0	0	0	1	0	1	1	1	1	1	1	1	1	1	0	1	1	1	0	1	1	1	0	1	1	1	1	1	0	1	1	1	0	0
16	9	Point	0	1	1	1	1	0	1	1	1	1	0	1	0	0	1	0	1	0	1	1	1	1	1	1	1	1	1	0	1	1	1	0	1	1	1	0	1	1	1	1	1	0	1	1	1	0	0
2	10	Point	0	1	1	1	1	0	1	1	1	1	0	1	0	0	0	0	1	0	1	1	1	1	1	1	1	1	1	0	1	1	1	0	1	1	1	0	1	1	1	1	1	0	1	1	1	0	1
6	11	Point	0	1	1	1	1	0	1	1	1	1	0	1	0	0	1	0	1	0	1	1	1	1	1	1	1	1	1	0	1	1	1	0	1	1	1	0	1	1	1	1	1	0	1	1	1	0	1
11	12	Point	0	1	1	1	1	0	1	1	1	1	1	1	0	0	0	0	1	0	1	1	1	1	1	1	1	1	1	0	1	1	1	0	1	1	1	0	1	1	1	1	1	0	1	1	1	0	0
5	13	Point	0	1	1	1	1	0	1	1	1	1	1	1	0	0	1	0	1	0	1	1	1	1	1	1	1	1	1	0	1	1	1	0	1	1	1	0	1	1	1	1	1	0	1	1	1	0	0
9	14	Point	0	1	1	1	1	0	1	1	1	1	1	1	0	0	0	0	1	0	1	1	1	1	1	1	1	1	1	0	1	1	1	0	1	1	1	0	1	1	1	1	1	0	1	1	1	0	1
8	15	Point	0	1	1	1	1	0	1	1	1	1	1	1	0	0	1	0	1	0	1	1	1	1	1	1	1	1	1	0	1	1	1	0	1	1	1	0	1	1	1	1	1	0	1	1	1	0	1
			"X" indicates cyclic.
Grieco_r10-RealAttractor Number	Grieco_r10-QuasiAttractor Number	Attractor type	AKT	AP1	Apoptosis	ATF2	ATM	BCL2	CREB	DNA_damage	DUSP1	EGFR	EGFR_stimulus	ELK1	ERK	FGFR3	FGFR3_stimulus	FOS	FOXO3	FRS2	GAB1	GADD45	GRB2	Growth_Arrest	JNK	JUN	MAP3K1_3	MAX	MDM2	MEK1_2	MSK	MTK1	MYC	p14	p21	p38	p53	p70	PDK1	PI3K	PKC	PLCG	PPP2CA	Proliferation	PTEN	RAF	RAS	RSK	SMAD
	0	Point	1	0	0	0	0	1	1	0	1	0	0	1	1	1	0	1	0	0	1	0	0	0	0	0	1	0	1	1	1	0	1	0	0	0	0	1	1	1	1	1	0	1	0	0	1	1	0
	1	Point	0	0	0	0	0	0	1	0	1	0	0	1	1	1	0	1	0	0	0	0	0	0	0	0	1	0	0	1	1	0	0	0	0	0	0	0	0	0	1	1	0	0	0	0	1	1	0
	2	Point	1	0	0	0	0	1	1	0	1	0	0	1	1	1	1	1	0	0	1	0	0	0	0	0	1	0	1	1	1	0	1	0	0	0	0	1	1	1	1	1	0	1	0	0	1	1	0
	3	Point	0	0	0	0	0	0	1	0	1	0	0	1	1	1	1	1	0	0	0	0	0	0	0	0	1	0	0	1	1	0	0	0	0	0	0	0	0	0	1	1	0	0	0	0	1	1	0
84	4	Point	1	1	0	1	0	1	1	0	1	0	0	1	0	1	0	0	0	0	1	1	1	0	1	1	1	1	1	0	1	1	1	0	0	1	0	0	1	1	1	1	1	0	0	0	1	0	1
73	5	Point	1	1	0	1	0	1	1	0	1	0	0	1	0	1	1	0	0	0	1	1	1	0	1	1	1	1	1	0	1	1	1	0	0	1	0	0	1	1	1	1	1	0	0	0	1	0	1
	6	Point	1	0	0	0	0	1	1	0	1	0	1	1	1	1	0	1	0	0	1	0	0	0	0	0	1	0	1	1	1	0	1	0	0	0	0	1	1	1	1	1	0	1	0	0	1	1	0
	7	Point	0	0	0	0	0	0	1	0	1	0	1	1	1	1	0	1	0	0	0	0	0	0	0	0	1	0	0	1	1	0	0	0	0	0	0	0	0	0	1	1	0	0	0	0	1	1	0
	8	Point	1	0	0	0	0	1	1	0	1	0	1	1	1	1	1	1	0	0	1	0	0	0	0	0	1	0	1	1	1	0	1	0	0	0	0	1	1	1	1	1	0	1	0	0	1	1	0
	9	Point	0	0	0	0	0	0	1	0	1	0	1	1	1	1	1	1	0	0	0	0	0	0	0	0	1	0	0	1	1	0	0	0	0	0	0	0	0	0	1	1	0	0	0	0	1	1	0
70	10	Point	1	1	0	1	0	1	1	0	1	0	1	1	0	1	0	0	0	0	1	1	1	0	1	1	1	1	1	0	1	1	1	0	0	1	0	0	1	1	1	1	1	0	0	0	1	0	1
81	11	Point	1	1	0	1	0	1	1	0	1	0	1	1	0	1	1	0	0	0	1	1	1	0	1	1	1	1	1	0	1	1	1	0	0	1	0	0	1	1	1	1	1	0	0	0	1	0	1
2	12	Cyclic	0	1	1	1	1	0	1	1	1	0	0	1	0	1	0	0	1	X	1	1	X	1	1	1	1	1	1	0	1	1	1	0	1	1	1	0	1	1	1	1	1	0	1	1	1	0	0
33	13	Cyclic	0	1	1	1	1	0	1	1	1	0	0	1	0	1	1	0	1	X	1	1	X	1	1	1	1	1	1	0	1	1	1	0	1	1	1	0	1	1	1	1	1	0	1	1	1	0	0
21	14	Point	0	1	1	1	1	0	1	1	1	0	0	1	0	1	0	0	1	0	1	1	1	1	1	1	1	1	1	0	1	1	1	0	1	1	1	0	1	1	1	1	1	0	1	1	1	0	1
1	15	Point	0	1	1	1	1	0	1	1	1	0	0	1	0	1	1	0	1	0	1	1	1	1	1	1	1	1	1	0	1	1	1	0	1	1	1	0	1	1	1	1	1	0	1	1	1	0	1
17	16	Cyclic	0	1	1	1	1	0	1	1	1	0	1	1	0	1	0	0	1	X	1	1	X	1	1	1	1	1	1	0	1	1	1	0	1	1	1	0	1	1	1	1	1	0	1	1	1	0	0
7	17	Cyclic	0	1	1	1	1	0	1	1	1	0	1	1	0	1	1	0	1	X	1	1	X	1	1	1	1	1	1	0	1	1	1	0	1	1	1	0	1	1	1	1	1	0	1	1	1	0	0
5	18	Point	0	1	1	1	1	0	1	1	1	0	1	1	0	1	0	0	1	0	1	1	1	1	1	1	1	1	1	0	1	1	1	0	1	1	1	0	1	1	1	1	1	0	1	1	1	0	1
9	19	Point	0	1	1	1	1	0	1	1	1	0	1	1	0	1	1	0	1	0	1	1	1	1	1	1	1	1	1	0	1	1	1	0	1	1	1	0	1	1	1	1	1	0	1	1	1	0	1
			the common stable motif control sets to drive the network to converge to desired state for r9 and r10 1. Attractor10(r9) and 14(r10): FGFR3_stimulus=0 TGFBR_stimulus=1 EGFR_stimulus=0 DNA_damage=1 2. Attractor11(r9) and 15(r10): FGFR3_stimulus=1 TGFBR_stimulus=1 EGFR_stimulus=0 DNA_damage=1 3. Attractor14(r9) and 18(r10): FGFR3_stimulus=0 TGFBR_stimulus=1 EGFR_stimulus=1 DNA_damage=1 4. Attractor…
[truncated: 6 more columns]

## Sheet: r9_StableMotifControl_results
1. FGFR3_stimulus=0 TGFBR_stimulus=1 EGFR_stimulus=0 DNA_damage=1
Attractor	2
Type	:	point
Ratio	:	1
AKT	AP1	Apoptosis	ATF2	ATM	BCL2	CREB	DNA_damage	DUSP1	EGFR	EGFR_stimulus	ELK1	ERK	FGFR3	FGFR3_stimulus	FOS	FOXO3	FRS2	GAB1	GADD45	GRB2	Growth_Arrest	JNK	JUN	MAP3K1_3	MAX	MDM2	MEK1_2	MSK	MTK1	MYC	p14	p21	p38	p53	p70	PDK1	PI3K	PKC	PLCG	PPP2CA	Proliferation	PTEN	RAF	RAS	RSK	SMAD	SOS	SPRY	TAK1
0	1	1	1	1	0	1	1	1	1	0	1	0	0	0	0	1	0	1	1	1	1	1	1	1	1	1	0	1	1	1	0	1	1	1	0	1	1	1	1	1	0	1	1	1	0	1	1	0	1
2. FGFR3_stimulus=1 TGFBR_stimulus=1 EGFR_stimulus=0 DNA_damage=1
Attractor	6
Type	:	point
Ratio	:	1
AKT	AP1	Apoptosis	ATF2	ATM	BCL2	CREB	DNA_damage	DUSP1	EGFR	EGFR_stimulus	ELK1	ERK	FGFR3	FGFR3_stimulus	FOS	FOXO3	FRS2	GAB1	GADD45	GRB2	Growth_Arrest	JNK	JUN	MAP3K1_3	MAX	MDM2	MEK1_2	MSK	MTK1	MYC	p14	p21	p38	p53	p70	PDK1	PI3K	PKC	PLCG	PPP2CA	Proliferation	PTEN	RAF	RAS	RSK	SMAD	SOS	SPRY	TAK1
0	1	1	1	1	0	1	1	1	1	0	1	0	0	1	0	1	0	1	1	1	1	1	1	1	1	1	0	1	1	1	0	1	1	1	0	1	1	1	1	1	0	1	1	1	0	1	1	0	1
3. FGFR3_stimulus=0 TGFBR_stimulus=1 EGFR_stimulus=1 DNA_damage=1
Attractor	9
Type	:	point
Ratio	:	1
AKT	AP1	Apoptosis	ATF2	ATM	BCL2	CREB	DNA_damage	DUSP1	EGFR	EGFR_stimulus	ELK1	ERK	FGFR3	FGFR3_stimulus	FOS	FOXO3	FRS2	GAB1	GADD45	GRB2	Growth_Arrest	JNK	JUN	MAP3K1_3	MAX	MDM2	MEK1_2	MSK	MTK1	MYC	p14	p21	p38	p53	p70	PDK1	PI3K	PKC	PLCG	PPP2CA	Proliferation	PTEN	RAF	RAS	RSK	SMAD	SOS	SPRY	TAK1
0	1	1	1	1	0	1	1	1	1	1	1	0	0	0	0	1	0	1	1	1	1	1	1	1	1	1	0	1	1	1	0	1	1	1	0	1	1	1	1	1	0	1	1	1	0	1	1	0	1
4. FGFR3_stimulus=1 TGFBR_stimulus=1 EGFR_stimulus=1 DNA_damage=1
Attractor	8
Type	:	point
Ratio	:	1
AKT	AP1	Apoptosis	ATF2	ATM	BCL2	CREB	DNA_damage	DUSP1	EGFR	EGFR_stimulus	ELK1	ERK	FGFR3	FGFR3_stimulus	FOS	FOXO3	FRS2	GAB1	GADD45	GRB2	Growth_Arrest	JNK	JUN	MAP3K1_3	MAX	MDM2	MEK1_2	MSK	MTK1	MYC	p14	p21	p38	p53	p70	PDK1	PI3K	PKC	PLCG	PPP2CA	Proliferation	PTEN	RAF	RAS	RSK	SMAD	SOS	SPRY	TAK1
0	1	1	1	1	0	1	1	1	1	1	1	0	0	1	0	1	0	1	1	1	1	1	1	1	1	1	0	1	1	1	0	1	1	1	0	1	1	1	1	1	0	1	1	1	0	1	1	0	1
[truncated: 3 more columns]

## Sheet: r10_StableMotifControl_results
1. FGFR3_stimulus=0 TGFBR_stimulus=1 EGFR_stimulus=0 DNA_damage=1
Attractor	21
Type	:	point
Ratio	:	1
AKT	AP1	Apoptosis	ATF2	ATM	BCL2	CREB	DNA_damage	DUSP1	EGFR	EGFR_stimulus	ELK1	ERK	FGFR3	FGFR3_stimulus	FOS	FOXO3	FRS2	GAB1	GADD45	GRB2	Growth_Arrest	JNK	JUN	MAP3K1_3	MAX	MDM2	MEK1_2	MSK	MTK1	MYC	p14	p21	p38	p53	p70	PDK1	PI3K	PKC	PLCG	PPP2CA	Proliferation	PTEN	RAF	RAS	RSK	SMAD	SOS	SPRY	TAK1
0	1	1	1	1	0	1	1	1	0	0	1	0	1	0	0	1	0	1	1	1	1	1	1	1	1	1	0	1	1	1	0	1	1	1	0	1	1	1	1	1	0	1	1	1	0	1	1	0	1
2. FGFR3_stimulus=1 TGFBR_stimulus=1 EGFR_stimulus=0 DNA_damage=1
Attractor	1
Type	:	point
Ratio	:	1
AKT	AP1	Apoptosis	ATF2	ATM	BCL2	CREB	DNA_damage	DUSP1	EGFR	EGFR_stimulus	ELK1	ERK	FGFR3	FGFR3_stimulus	FOS	FOXO3	FRS2	GAB1	GADD45	GRB2	Growth_Arrest	JNK	JUN	MAP3K1_3	MAX	MDM2	MEK1_2	MSK	MTK1	MYC	p14	p21	p38	p53	p70	PDK1	PI3K	PKC	PLCG	PPP2CA	Proliferation	PTEN	RAF	RAS	RSK	SMAD	SOS	SPRY	TAK1
0	1	1	1	1	0	1	1	1	0	0	1	0	1	1	0	1	0	1	1	1	1	1	1	1	1	1	0	1	1	1	0	1	1	1	0	1	1	1	1	1	0	1	1	1	0	1	1	0	1
3. FGFR3_stimulus=0 TGFBR_stimulus=1 EGFR_stimulus=1 DNA_damage=1
Attractor	5
Type	:	point
Ratio	:	1
AKT	AP1	Apoptosis	ATF2	ATM	BCL2	CREB	DNA_damage	DUSP1	EGFR	EGFR_stimulus	ELK1	ERK	FGFR3	FGFR3_stimulus	FOS	FOXO3	FRS2	GAB1	GADD45	GRB2	Growth_Arrest	JNK	JUN	MAP3K1_3	MAX	MDM2	MEK1_2	MSK	MTK1	MYC	p14	p21	p38	p53	p70	PDK1	PI3K	PKC	PLCG	PPP2CA	Proliferation	PTEN	RAF	RAS	RSK	SMAD	SOS	SPRY	TAK1
0	1	1	1	1	0	1	1	1	0	1	1	0	1	0	0	1	0	1	1	1	1	1	1	1	1	1	0	1	1	1	0	1	1	1	0	1	1	1	1	1	0	1	1	1	0	1	1	0	1
4. FGFR3_stimulus=1 TGFBR_stimulus=1 EGFR_stimulus=1 DNA_damage=1
Attractor	9
Type	:	point
Ratio	:	1
AKT	AP1	Apoptosis	ATF2	ATM	BCL2	CREB	DNA_damage	DUSP1	EGFR	EGFR_stimulus	ELK1	ERK	FGFR3	FGFR3_stimulus	FOS	FOXO3	FRS2	GAB1	GADD45	GRB2	Growth_Arrest	JNK	JUN	MAP3K1_3	MAX	MDM2	MEK1_2	MSK	MTK1	MYC	p14	p21	p38	p53	p70	PDK1	PI3K	PKC	PLCG	PPP2CA	Proliferation	PTEN	RAF	RAS	RSK	SMAD	SOS	SPRY	TAK1
0	1	1	1	1	0	1	1	1	0	1	1	0	1	1	0	1	0	1	1	1	1	1	1	1	1	1	0	1	1	1	0	1	1	1	0	1	1	1	1	1	0	1	1	1	0	1	1	0	1
[truncated: 3 more columns]
